# Supplementary material for: Distribution and clinical relevance of phospholipids in hepatocellular carcinoma
Source: Hepatol Int. 2020 Jun 5;14(4):544–55. doi: 10.1007/s12072-020-10056-8 (PMC7366576; doi:10.1007/s12072-020-10056-8)
Supplement: Supplementary file 1 — Supplementary file1 (XLSX 250 kb) [file 12072_2020_10056_MOESM1_ESM.xlsx]

## Sheet: S Table 1
Supplemental Table 1 Differences in phospholipids between BHT and HCC in all population
Lipid Parameter	BHT (n=32)			HCC (n=32)			t	p	95% Confidence Interval		HCC/BHT	Sensitivity	Specicity	Precision	Recall	F Measurement	Area Under Curve	InfoGain	InfoGain
(nmol/mg wwt)	Mean	SD	SE	Mean	SD	SE	value	value	Lower	Upper	Ratio	%	%	%	%	%	%	value	Rank
DSM Total	0.246595	0.111562	0.0197215	0.24881	0.130735	0.0231109	0.0728819	0.942141	-0.058518	0.0629466	1.00898	0.5	0.46875	0.484848	0.5	0.492308	0.495117	0	352
DSM(16:0)	0.0567882	0.0263464	0.00465744	0.07114	0.0524575	0.00927326	1.38302	0.173378	-0.0063918	0.0350954	1.25273	0.46875	0.59375	0.535714	0.46875	0.5	0.538086	0	356
DSM(18:0)	0.0415856	0.0240344	0.00424872	0.0456199	0.0347203	0.00613774	0.540448	0.591064	-0.0108876	0.0189563	1.09701	0.46875	0.59375	0.535714	0.46875	0.5	0.492188	0	355
DSM(22:0)	0.130782	0.0618802	0.010939	0.11968	0.0668956	0.0118256	-0.689169	0.493304	-0.0433037	0.0210999	0.915111	0.53125	0.5625	0.548387	0.53125	0.539683	0.549805	0	354
DSM(24:0)	0.0174395	0.0109944	0.00194355	0.0123695	0.0115979	0.00205024	-1.79463	0.0776015	-0.0107171	0.0005773	0.709285	0.71875	0.53125	0.605263	0.71875	0.657143	0.668457	0	353
ePC Total	0.63947	0.258178	0.0456399	0.564322	0.238253	0.0421175	-1.21004	0.230887	-0.199292	0.0489958	0.882484	0.5	0.65625	0.592593	0.5	0.542373	0.585938	0	329
ePC(32:0)	0.0295381	0.0131374	0.00232239	0.0354259	0.0179756	0.00317766	1.49594	0.140209	-0.0019799	0.0137555	1.19933	0.5	0.59375	0.551724	0.5	0.52459	0.589844	0	351
ePC(32:1)	0.0151182	0.00632636	0.00111835	0.0164357	0.00851584	0.0015054	0.70256	0.485178	-0.0024312	0.0050663	1.08715	0.5	0.5	0.5	0.5	0.5	0.527344	0	350
ePC(32:2)	1.8835e-05	7.47728e-05	1.32181e-05	0.000377685	0.000973667	0.000172122	2.07874	0.0459076	1.38e-05	0.0007039	20.0523	0.25	0.9375	0.8	0.25	0.380952	0.601562	0.0956026	32
ePC(34:0)	0.017085	0.00726005	0.00128341	0.0238614	0.0118698	0.0020983	2.75502	0.00810049	0.0018596	0.0116933	1.39663	0.59375	0.59375	0.59375	0.59375	0.59375	0.666016	0.122856	17
ePC(34:1)	0.0629528	0.0261545	0.00462351	0.0720928	0.0345509	0.00610779	1.19315	0.237689	-0.0061729	0.024453	1.14519	0.46875	0.40625	0.441176	0.46875	0.454545	0.549805	0	348
ePC(34:2)	0.0393167	0.0166822	0.00294902	0.0251567	0.0128433	0.00227039	-3.80465	0.000343193	-0.0215996	-0.0067203	0.639849	0.71875	0.6875	0.69697	0.71875	0.707692	0.746094	0.150195	5
ePC(34:3)	0.003701	0.00152696	0.000269932	0.0029025	0.00210917	0.000372852	-1.73472	0.0882435	-0.0017186	0.0001216	0.784247	0.625	0.6875	0.666667	0.625	0.645161	0.650391	0	347
ePC(36:0)	0.00280629	0.00146537	0.000259043	0.00403742	0.00272321	0.0004814	2.25204	0.0289746	0.0001383	0.0023239	1.4387	0.5	0.59375	0.551724	0.5	0.52459	0.629883	0	345
ePC(36:1)	0.0514457	0.0235159	0.00415706	0.0479272	0.0248028	0.00438456	-0.582339	0.562456	-0.0155962	0.0085593	0.931608	0.59375	0.59375	0.59375	0.59375	0.59375	0.566406	0	344
ePC(36:2)	0.0962661	0.0428055	0.00756701	0.061256	0.0321866	0.00568984	-3.69791	0.000487007	-0.0539354	-0.0160848	0.63632	0.625	0.65625	0.645161	0.625	0.634921	0.739258	0.142397	7
ePC(36:3)	0.0201229	0.00790634	0.00139766	0.0173519	0.00782029	0.00138245	-1.4096	0.163655	-0.0067008	0.0011586	0.862293	0.625	0.6875	0.666667	0.625	0.645161	0.606934	0	343
ePC(36:4)	0.0359906	0.0162934	0.00288029	0.0349902	0.0258811	0.00457517	-0.185036	0.853918	-0.0118074	0.0098067	0.972205	0.59375	0.53125	0.558824	0.59375	0.575758	0.564453	0	342
ePC(36:5)	0.0146846	0.00667227	0.0011795	0.0168129	0.0161101	0.00284788	0.690476	0.493754	-0.0040334	0.0082902	1.14494	0.4375	0.59375	0.518519	0.4375	0.474576	0.476074	0	341
ePC(38:0)	0.0141642	0.00825061	0.00145851	0.00982485	0.0070179	0.0012406	-2.26622	0.0270302	-0.0081669	-0.0005117	0.693642	0.6875	0.53125	0.594595	0.6875	0.637681	0.660156	0	340
ePC(38:1)	0.0478601	0.0195476	0.00345556	0.0291032	0.0154926	0.00273873	-4.25399	7.61758e-05	-0.0275709	-0.009943	0.608088	0.75	0.71875	0.727273	0.75	0.738462	0.767578	0.133482	12
ePC(38:2)	0.0208567	0.00864446	0.00152814	0.0225081	0.0110346	0.00195067	0.666434	0.507747	-0.003302	0.0066048	1.07918	0.59375	0.46875	0.527778	0.59375	0.558824	0.529297	0	339
ePC(38:3)	0.0175495	0.0084124	0.00148712	0.0186894	0.0105271	0.00186095	0.47852	0.634045	-0.003622	0.0059018	1.06495	0.375	0.53125	0.444444	0.375	0.40678	0.504883	0	338
ePC(38:4)	0.0556628	0.0280006	0.00494985	0.0419902	0.0226009	0.00399531	-2.1494	0.0356895	-0.0263882	-0.0009569	0.754368	0.625	0.625	0.625	0.625	0.625	0.641602	0	337
ePC(38:5)	0.036937	0.0160152	0.00283111	0.0340062	0.0236969	0.00418906	-0.579666	0.564532	-0.0130377	0.007176	0.920654	0.59375	0.5625	0.575758	0.59375	0.584615	0.575684	0	336
ePC(38:6)	0.0169331	0.00837762	0.00148097	0.0159603	0.00836217	0.00147824	-0.46489	0.643639	-0.0051556	0.00321	0.942552	0.5625	0.53125	0.545455	0.5625	0.553846	0.542969	0	335
ePC(40:2)	0.00634551	0.00359251	0.000635073	0.00595741	0.00462	0.000816708	-0.375136	0.708917	-0.0024562	0.00168	0.938838	0.625	0.53125	0.571429	0.625	0.597015	0.563477	0	334
ePC(40:3)	0.00357565	0.00207979	0.000367658	0.00443962	0.00345518	0.000610795	1.2119	0.231151	-0.0005611	0.0022891	1.24163	0.5	0.59375	0.551724	0.5	0.52459	0.559082	0	333
ePC(40:4)	0.00665854	0.00320592	0.000566732	0.00672046	0.00383178	0.000677369	0.0701024	0.944345	-0.0017035	0.0018274	1.0093	0.40625	0.46875	0.433333	0.40625	0.419355	0.476562	0	332
ePC(40:5)	0.00944691	0.00455166	0.000804628	0.00769379	0.005067	0.000895728	-1.45601	0.150493	-0.00416	0.0006538	0.814424	0.625	0.65625	0.645161	0.625	0.634921	0.648438	0	331
ePC(40:6)	0.014433	0.00836138	0.0014781	0.00879958	0.00538401	0.000951767	-3.2044	0.00229412	-0.0091476	-0.0021192	0.609686	0.65625	0.59375	0.617647	0.65625	0.636364	0.706055	0	330
ePE Total	0.215263	0.10367	0.0183264	0.155094	0.0896555	0.015849	-2.48336	0.0157919	-0.108603	-0.0117362	0.720484	0.59375	0.625	0.612903	0.59375	0.603175	0.666016	0	303
ePE(32:0)	1.62255e-05	9.17853e-05	1.62255e-05	3.40263e-05	0.000192482	3.40263e-05	0.472208	0.639091	-5.76e-05	9.32e-05	2.09709	0.03125	0.96875	0.5	0.03125	0.0588235	0.500488	0	328
ePE(32:1)	0.000197643	0.00045762	8.08966e-05	0.000186857	0.000553881	9.79133e-05	-0.0849222	0.932607	-0.0002647	0.0002431	0.945428	0.78125	0.21875	0.5	0.78125	0.609756	0.503418	0	327
ePE(32:2)	0	0	0	0.000157557	0.000493991	8.73261e-05	1.80424	0.0809183	-1.7e-05	0.0003321		0.1875	1	1	0.1875	0.315789	0.59375	0	326
ePE(32:3)	3.41246e-05	0.000149953	2.65083e-05	0.000165332	0.000518892	9.1728e-05	1.37416	0.177854	-5.97e-05	0.0003221	4.84493	0.21875	0.9375	0.777778	0.21875	0.341463	0.576172	0	325
ePE(34:0)	0.000102762	0.000332763	5.88247e-05	0.000456989	0.000744802	0.000131664	2.45638	0.0181582	6.6e-05	0.0006425	4.44705	0.375	0.9375	0.857143	0.375	0.521739	0.638184	0	324
ePE(34:1)	0.00315197	0.00215227	0.000380472	0.00329807	0.00351514	0.000621395	0.200518	0.841867	-0.0013104	0.0016026	1.04635	0.375	0.5	0.428571	0.375	0.4	0.463867	0	323
ePE(34:2)	0.00154306	0.00158613	0.00028039	0.00118933	0.00177618	0.000313987	-0.840294	0.404013	-0.0011952	0.0004878	0.770761	0.75	0.4375	0.571429	0.75	0.648649	0.613281	0	322
ePE(34:3)	4.3957e-05	0.000248658	4.3957e-05	0.000110013	0.000309932	5.47887e-05	0.940394	0.350836	-7.44e-05	0.0002065	2.50273	0.15625	0.96875	0.833333	0.15625	0.263158	0.561035	0	321
ePE(34:4)	6.26282e-05	0.000271682	4.8027e-05	6.26993e-06	2.47023e-05	4.36679e-06	-1.16865	0.25131	-0.0001528	4e-05	0.100114	0.9375	0.09375	0.508475	0.9375	0.659341	0.516602	0	320
ePE(36:0)	1.12317e-05	5.29496e-05	9.36025e-06	6.19714e-05	0.000195293	3.45233e-05	1.41851	0.164754	-2.08e-05	0.0001222	5.51754	0.125	0.9375	0.666667	0.125	0.210526	0.535156	0	319
ePE(36:1)	0.0103532	0.00582855	0.00103035	0.00689452	0.00544276	0.000962153	-2.4534	0.0169897	-0.0062767	-0.0006406	0.665933	0.65625	0.5625	0.6	0.65625	0.626866	0.681641	0	318
ePE(36:2)	0.0262837	0.0133581	0.0023614	0.0164419	0.0119693	0.00211589	-3.104	0.00288865	-0.0161799	-0.0035037	0.625556	0.65625	0.65625	0.65625	0.65625	0.65625	0.703125	0.0956026	31
ePE(36:3)	0.0018489	0.00202748	0.000358411	0.0010926	0.00152243	0.00026913	-1.6874	0.0969419	-0.0016523	0.0001396	0.590944	0.75	0.4375	0.571429	0.75	0.648649	0.578613	0	317
ePE(36:4)	0.000819123	0.00130118	0.000230018	0.000646037	0.00140007	0.0002475	-0.512267	0.610294	-0.0008485	0.0005023	0.788693	0.8125	0.3125	0.541667	0.8125	0.65	0.539062	0	316
ePE(36:5)	0.000693591	0.00103507	0.000182976	0.000948648	0.00111649	0.000197369	0.947684	0.346991	-0.0002829	0.0007931	1.36773	0.46875	0.65625	0.576923	0.46875	0.517241	0.581543	0	315
ePE(38:0)	0.0473679	0.0246037	0.00434936	0.0421741	0.0317694	0.00561608	-0.731186	0.467592	-0.0193932	0.0090055	0.890351	0.625	0.65625	0.645161	0.625	0.634921	0.591309	0	314
ePE(38:1)	0.00203644	0.00176308	0.000311671	0.00204321	0.00195564	0.000345711	0.0145586	0.988432	-0.0009237	0.0009372	1.00333	0.4375	0.53125	0.482759	0.4375	0.459016	0.487793	0	313
ePE(38:2)	0.00231125	0.00226291	0.00040003	0.00263236	0.00281011	0.000496761	0.503461	0.616506	-0.0009538	0.0015961	1.13893	0.4375	0.625	0.538462	0.4375	0.482759	0.520508	0	312
ePE(38:3)	0.00273544	0.0034147	0.000603639	0.00369179	0.00429746	0.000759691	0.985613	0.328349	-0.0009833	0.002896	1.34962	0.375	0.6875	0.545455	0.375	0.444444	0.553711	0	311
ePE(38:4)	0.0201244	0.0107592	0.00190198	0.0167725	0.00997815	0.0017639	-1.29219	0.201115	-0.0085373	0.0018334	0.833439	0.5625	0.53125	0.545455	0.5625	0.553846	0.586426	0	310
ePE(38:5)	0.00683299	0.00377165	0.00066674	0.00514006	0.00413109	0.000730281	-1.71199	0.0919376	-0.0036696	0.0002838	0.752242	0.625	0.625	0.625	0.625	0.625	0.640625	0	309
ePE(38:6)	0.00525805	0.00420353	0.000743086	0.00342114	0.00336483	0.000594824	-1.92985	0.0584238	-0.0037396	6.58e-05	0.650649	0.75	0.53125	0.615385	0.75	0.676056	0.682617	0	308
ePE(40:2)	0.0590214	0.0426254	0.00753518	0.0308383	0.0247921	0.00438267	-3.23311	0.00217477	-0.0456082	-0.010758	0.522494	0.71875	0.59375	0.638889	0.71875	0.676471	0.706543	0.0956026	30
ePE(40:3)	0.00055719	0.00130718	0.000231079	0.000710316	0.00137098	0.000242357	0.457277	0.649074	-0.0005163	0.0008225	1.27482	0.28125	0.8125	0.6	0.28125	0.382979	0.557617	0	307
ePE(40:4)	0.00377928	0.00341442	0.000603589	0.00434093	0.00329644	0.000582733	0.66944	0.505703	-0.0011155	0.0022388	1.14861	0.40625	0.625	0.52	0.40625	0.45614	0.569336	0	306
ePE(40:5)	0.00501065	0.00289463	0.000511703	0.00394287	0.00296076	0.000523394	-1.45878	0.149677	-0.002531	0.0003954	0.786897	0.5625	0.59375	0.580645	0.5625	0.571429	0.611328	0	305
ePE(40:6)	0.0150661	0.0102834	0.00181786	0.00769603	0.00788299	0.00139353	-3.21761	0.00211546	-0.0119487	-0.0027913	0.510819	0.78125	0.59375	0.657895	0.78125	0.714286	0.739746	0	304
ePS Total	0.011321	0.00783637	0.00138529	0.0102877	0.00550763	0.000973621	-0.610312	0.544141	-0.0044181	0.0023513	0.90872	0.53125	0.5	0.515152	0.53125	0.523077	0.515625	0	286
ePS(34:1)	0.000116752	0.000465784	8.23397e-05	0.000142248	0.0006095	0.000107745	0.188015	0.851521	-0.0002456	0.0002966	1.21838	0.09375	0.84375	0.375	0.09375	0.15	0.485352	0	302
ePS(34:2)	0.000159996	0.000475588	8.40729e-05	0.000140636	0.000691501	0.000122241	-0.130491	0.896654	-0.0003159	0.0002772	0.878998	0.90625	0.15625	0.517857	0.90625	0.659091	0.519531	0	301
ePS(36:0)	0.000163911	0.00058943	0.000104197	0.000190009	0.000461505	8.15833e-05	0.197212	0.844343	-0.0002384	0.0002906	1.15922	0.21875	0.875	0.636364	0.21875	0.325581	0.571289	0	300
ePS(36:1)	0.00169211	0.00202015	0.000357116	0.00181653	0.00214394	0.000378999	0.238922	0.811957	-0.0009165	0.0011654	1.07353	0.375	0.65625	0.521739	0.375	0.436364	0.506836	0	299
ePS(36:2)	0.000639196	0.00126331	0.000223324	0.000756269	0.00178116	0.000314868	0.303279	0.762803	-0.0006546	0.0008887	1.18316	0.21875	0.78125	0.5	0.21875	0.304348	0.497559	0	298
ePS(36:3)	0.000117427	0.000462967	8.18419e-05	8.87679e-06	2.80653e-05	4.96128e-06	-1.32392	0.195141	-0.0002725	5.53e-05	0.0755938	0.90625	0.0625	0.491525	0.90625	0.637363	0.487305	0	297
ePS(38:1)	0.000687087	0.00106027	0.00018743	0.000663237	0.0010783	0.000190618	-0.0892157	0.929198	-0.0005582	0.0005105	0.965288	0.6875	0.28125	0.488889	0.6875	0.571429	0.523438	0	296
ePS(38:2)	0.000205612	0.000483551	8.54805e-05	0.000484142	0.000772585	0.000136575	1.72871	0.0897878	-4.35e-05	0.0006006	2.35464	0.40625	0.84375	0.722222	0.40625	0.52	0.569824	0	295
ePS(38:3)	0.000479181	0.000823624	0.000145598	0.000616247	0.000860218	0.000152067	0.651049	0.517425	-0.0002838	0.0005579	1.28604	0.375	0.75	0.6	0.375	0.461538	0.525391	0	294
ePS(38:4)	0.0012981	0.00155672	0.000275191	0.000563245	0.00116116	0.000205266	-2.14047	0.0365826	-0.0014211	-4.86e-05	0.433901	0.8125	0.4375	0.590909	0.8125	0.684211	0.64209	0	293
ePS(38:5)	9.02494e-05	0.000305096	5.39339e-05	0.000324746	0.000854283	0.000151017	1.46232	0.151712	-8.61e-05	0.000555	3.59831	0.25	0.875	0.666667	0.25	0.363636	0.566406	0	292
ePS(38:6)	0.000163112	0.000441461	7.804e-05	0.000187179	0.000479612	8.47843e-05	0.208851	0.835254	-0.0002063	0.0002544	1.14755	0.21875	0.84375	0.583333	0.21875	0.318182	0.540039	0	291
ePS(40:2)	0.00362464	0.00447867	0.000791724	0.00253592	0.00309518	0.000547156	-1.13125	0.262848	-0.0030125	0.0008351	0.699635	0.65625	0.46875	0.552632	0.65625	0.6	0.593262	0	290
ePS(40:3)	0.000371451	0.000973501	0.000172092	0.000348886	0.000907971	0.000160508	-0.0958895	0.923919	-0.000493	0.0004478	0.939251	0.75	0.1875	0.48	0.75	0.585366	0.497559	0	289
ePS(40:4)	0.00107769	0.0020139	0.00035601	0.000988625	0.00108171	0.000191221	-0.220402	0.826503	-0.0008969	0.0007187	0.917353	0.65625	0.3125	0.488372	0.65625	0.56	0.385254	0	288
ePS(40:5)	0.000434534	0.000709295	0.000125387	0.000520862	0.000831902	0.000147061	0.446698	0.656688	-0.0003	0.0004726	1.19867	0.3125	0.6875	0.5	0.3125	0.384615	0.528809	0	287
LPC Total	0.295553	0.128481	0.0227124	0.25131	0.140008	0.0247502	-1.31709	0.19269	-0.0101442	0.122974	0.850302	0.5625	0.65625	0.62069	0.5625	0.590164	0.614258	0	272
LPC(16:0)	0.135325	0.0575319	0.0101703	0.105763	0.0704824	0.0124596	-1.83801	0.0710458	-0.0617119	0.0025889	0.781551	0.625	0.6875	0.666667	0.625	0.645161	0.679688	0	285
LPC(16:1)	0.00548095	0.00255604	0.000451849	0.00802811	0.00765626	0.00135345	1.78512	0.0822625	-0.0003051	0.0053995	1.46473	0.5	0.59375	0.551724	0.5	0.52459	0.578125	0.109031	22
LPC(18:0)	0.0608865	0.029331	0.00518505	0.0558802	0.0351855	0.00621997	-0.61823	0.538762	-0.0211933	0.0111808	0.917777	0.59375	0.5625	0.575758	0.59375	0.584615	0.571289	0	284
LPC(18:1)	0.0267343	0.0124343	0.00219809	0.0301851	0.0203365	0.00359502	0.818942	0.416605	-0.0049724	0.011874	1.12908	0.5625	0.5	0.529412	0.5625	0.545455	0.541016	0	283
LPC(18:2)	0.0379061	0.0197713	0.00349511	0.026656	0.0158722	0.00280583	-2.51004	0.0148233	-0.0202095	-0.0022906	0.703212	0.59375	0.59375	0.59375	0.59375	0.59375	0.665039	0	282
LPC(18:3)	0.00179736	0.0011974	0.000211672	0.00199228	0.00156157	0.000276049	0.560331	0.577408	-0.0005004	0.0008903	1.10845	0.4375	0.53125	0.482759	0.4375	0.459016	0.511719	0	281
LPC(20:0)	0.00026973	0.00029541	5.22215e-05	0.000396395	0.000772521	0.000136564	0.866335	0.391489	-0.0001656	0.0004189	1.4696	0.40625	0.65625	0.541667	0.40625	0.464286	0.491699	0	280
LPC(20:1)	0.0005402	0.00054394	9.6156e-05	0.000589677	0.000605546	0.000107046	0.343852	0.732135	-0.0002382	0.0003371	1.09159	0.4375	0.53125	0.482759	0.4375	0.459016	0.523438	0	279
LPC(20:2)	0.000500144	0.000619626	0.000109535	0.00061201	0.000672953	0.000118962	0.69177	0.491682	-0.0002114	0.0004351	1.22367	0.4375	0.625	0.538462	0.4375	0.482759	0.5625	0	278
LPC(20:3)	0.00359478	0.00226427	0.00040027	0.00515041	0.00408852	0.000722755	1.8829	0.0657333	-9.59e-05	0.0032072	1.43275	0.4375	0.6875	0.583333	0.4375	0.5	0.589844	0	277
LPC(20:4)	0.016804	0.0112163	0.00198278	0.0128191	0.00787017	0.00139126	-1.64517	0.10558	-0.0088268	0.000857	0.762859	0.59375	0.53125	0.558824	0.59375	0.575758	0.601074	0	276
LPC(20:5)	0.00128565	0.000927385	0.00016394	0.000931635	0.000583947	0.000103228	-1.82735	0.0733608	-0.0007413	3.32e-05	0.724639	0.625	0.46875	0.540541	0.625	0.57971	0.590332	0	275
LPC(22:5)	0.00103653	0.00106514	0.000188291	0.00055269	0.000772886	0.000136628	-2.07978	0.0420893	-0.0009489	-1.88e-05	0.533213	0.65625	0.53125	0.583333	0.65625	0.617647	0.643066	0	274
LPC(22:6)	0.00339235	0.00262634	0.000464275	0.00175256	0.00180796	0.000319606	-2.90925	0.00521887	-0.0027665	-0.0005131	0.51662	0.6875	0.5	0.578947	0.6875	0.628571	0.689453	0	273
LPE Total	0.0680364	0.0313269	0.00553787	0.0616316	0.0374043	0.00661221	-0.742589	0.460621	-0.0236457	0.0108362	0.905863	0.53125	0.53125	0.53125	0.53125	0.53125	0.561523	0	258
LPE(16:0)	0.0345732	0.01689	0.00298575	0.0278976	0.0202631	0.00358204	-1.43154	0.157459	-0.0159973	0.002646	0.806913	0.5625	0.59375	0.580645	0.5625	0.571429	0.623047	0	271
LPE(16:1)	0.00116421	0.00084224	0.000148888	0.00159783	0.00191674	0.000338835	1.17162	0.247869	-0.0003062	0.0011735	1.37246	0.40625	0.65625	0.541667	0.40625	0.464286	0.516113	0	270
LPE(18:1)	0.0150356	0.00940591	0.00166275	0.0160819	0.0130624	0.00230912	0.367684	0.714486	-0.0046418	0.0067343	1.06958	0.40625	0.5	0.448276	0.40625	0.42623	0.494141	0	269
LPE(18:2)	0.0063024	0.00358279	0.000633354	0.00483322	0.00318039	0.000562218	-1.73479	0.0878172	-0.0031621	0.0002237	0.766886	0.5625	0.46875	0.514286	0.5625	0.537313	0.624023	0	268
LPE(18:3)	0.000287556	0.000487521	8.61824e-05	0.000269355	0.000366866	6.48534e-05	-0.168749	0.866586	-0.0002338	0.0001974	0.936705	0.625	0.28125	0.465116	0.625	0.533333	0.504395	0	267
LPE(20:0)	0.000437632	0.000538849	9.5256e-05	0.000763951	0.000671635	0.000118729	2.14376	0.0361693	2.2e-05	0.0006306	1.74565	0.5625	0.625	0.6	0.5625	0.580645	0.632812	0	266
LPE(20:1)	0.000584355	0.000629357	0.000111256	0.000655492	0.00077397	0.00013682	0.403397	0.688101	-0.0002814	0.0004236	1.12174	0.4375	0.625	0.538462	0.4375	0.482759	0.506348	0	265
LPE(20:2)	0.000459763	0.000864849	0.000152885	0.000730815	0.000714454	0.000126299	1.36683	0.176788	-0.0001254	0.0006675	1.58955	0.46875	0.8125	0.714286	0.46875	0.566038	0.679688	0	264
LPE(20:3)	0.00100147	0.00107705	0.000190397	0.00131733	0.00102241	0.000180739	1.20318	0.233492	-0.0002089	0.0008406	1.3154	0.5	0.6875	0.615385	0.5	0.551724	0.611328	0	263
LPE(20:4)	0.00390411	0.00239002	0.000422499	0.00336719	0.00199218	0.00035217	-0.976158	0.332902	-0.0016364	0.0005626	0.862475	0.5625	0.4375	0.5	0.5625	0.529412	0.556641	0	262
LPE(20:5)	0.000194892	0.000361463	6.38982e-05	0.000319161	0.000600369	0.000106131	1.00312	0.320551	-0.0001234	0.0003719	1.63763	0.28125	0.8125	0.6	0.28125	0.382979	0.510254	0	261
LPE(22:5)	0.00111332	0.000829361	0.000146612	0.00141316	0.00128419	0.000227016	1.10951	0.272218	-0.0002404	0.00084	1.26932	0.375	0.65625	0.521739	0.375	0.436364	0.554688	0	260
LPE(22:6)	0.00297789	0.0020897	0.00036941	0.00238469	0.00239204	0.000422857	-1.05646	0.294929	-0.0017156	0.0005292	0.8008	0.75	0.53125	0.615385	0.75	0.676056	0.626465	0	259
PA Total	0.0664995	0.0366207	0.00647368	0.0487863	0.0355414	0.00628289	-1.96349	0.0540822	-0.0357464	0.0003201	0.733635	0.59375	0.5	0.542857	0.59375	0.567164	0.645508	0	239
PA(32:0)	0.0085414	0.0062071	0.00109727	0.00876857	0.00785897	0.00138928	0.128318	0.898335	-0.0033117	0.003766	1.0266	0.375	0.5625	0.461538	0.375	0.413793	0.474121	0	257
PA(32:1)	0.00194515	0.00162628	0.000287488	0.00273742	0.00311267	0.000550248	1.27616	0.208204	-0.0004487	0.0020333	1.40731	0.46875	0.6875	0.6	0.46875	0.526316	0.539062	0	256
PA(32:2)	0.000377201	0.000479789	8.48156e-05	0.00033362	0.000442776	7.82725e-05	-0.377606	0.707021	-0.0002743	0.0001871	0.884463	0.75	0.34375	0.533333	0.75	0.623377	0.495605	0	255
PA(32:3)	0.000136967	0.00024607	4.34994e-05	7.13944e-05	0.000166961	2.95149e-05	-1.24741	0.217577	-0.0001707	3.95e-05	0.521251	0.78125	0.375	0.555556	0.78125	0.649351	0.580078	0	254
PA(32:4)	1.27783e-05	7.22852e-05	1.27783e-05	1.38153e-05	4.36667e-05	7.71925e-06	0.0694625	0.944893	-2.88e-05	3.09e-05	1.08115	0.09375	0.96875	0.75	0.09375	0.166667	0.529785	0	253
PA(34:1)	0.0121533	0.00687673	0.00121565	0.0114689	0.00954188	0.00168678	-0.329149	0.743263	-0.0048406	0.0034719	0.943689	0.5	0.4375	0.470588	0.5	0.484848	0.561523	0	252
PA(34:2)	0.0220325	0.0130688	0.00231025	0.0121576	0.0103388	0.00182766	-3.35222	0.00140529	-0.0157634	-0.0039864	0.551803	0.6875	0.625	0.647059	0.6875	0.666667	0.728516	0.0956026	29
PA(34:3)	0.00105257	0.000909823	0.000160836	0.000500906	0.00081796	0.000144596	-2.55072	0.0132622	-0.000984	-0.0001193	0.475888	0.8125	0.5	0.619048	0.8125	0.702703	0.720215	0	251
PA(34:4)	6.80511e-05	0.000149966	2.65105e-05	2.87418e-05	9.98223e-05	1.76462e-05	-1.23434	0.222426	-0.000103	2.44e-05	0.422356	0.90625	0.25	0.54717	0.90625	0.682353	0.57373	0	250
PA(36:2)	0.00645211	0.00386735	0.000683657	0.00446877	0.00335933	0.000593852	-2.19018	0.0323566	-0.0037935	-0.0001731	0.692605	0.59375	0.625	0.612903	0.59375	0.603175	0.649902	0.109031	21
PA(36:3)	0.00456837	0.00345803	0.0006113	0.00276247	0.00302034	0.000533926	-2.225	0.0297964	-0.0034284	-0.0001835	0.604694	0.75	0.65625	0.685714	0.75	0.716418	0.679688	0	249
PA(36:4)	0.00441205	0.00302793	0.000535267	0.00173604	0.00200737	0.000354856	-4.16688	0.000112571	-0.0039598	-0.0013923	0.393477	0.78125	0.65625	0.694444	0.78125	0.735294	0.785156	0.118059	18
PA(36:5)	0.000352056	0.000411291	7.27066e-05	0.000197107	0.000349338	6.17547e-05	-1.62432	0.109515	-0.0003456	3.57e-05	0.559873	0.78125	0.40625	0.568182	0.78125	0.657895	0.637695	0	248
PA(36:6)	8.91034e-05	0.000146845	2.59588e-05	6.5538e-05	0.000110049	1.94541e-05	-0.726441	0.470517	-8.84e-05	4.13e-05	0.735527	0.6875	0.34375	0.511628	0.6875	0.586667	0.522949	0	247
PA(38:2)	0.000167333	0.000295514	5.224e-05	8.88901e-05	0.00014143	2.50014e-05	-1.35446	0.182428	-0.0001942	3.73e-05	0.531216	0.71875	0.34375	0.522727	0.71875	0.605263	0.52832	0	246
PA(38:3)	0.000494854	0.000487865	8.62431e-05	0.000431416	0.000411757	7.2789e-05	-0.562126	0.576114	-0.000289	0.0001622	0.871804	0.65625	0.40625	0.525	0.65625	0.583333	0.535645	0	245
PA(38:4)	0.00152657	0.00100294	0.000177296	0.00152438	0.00128187	0.000226605	-0.00761326	0.993951	-0.0005773	0.000573	0.998565	0.625	0.46875	0.540541	0.625	0.57971	0.537109	0	244
PA(38:5)	0.000919381	0.000763717	0.000135007	0.000409422	0.000429116	7.58577e-05	-3.29305	0.00184833	-0.0008195	-0.0002004	0.445323	0.78125	0.5	0.609756	0.78125	0.684932	0.71582	0	243
PA(38:6)	0.00076695	0.000730166	0.000129076	0.000472963	0.000637802	0.000112749	-1.71536	0.0913638	-0.0006366	4.86e-05	0.61668	0.6875	0.53125	0.594595	0.6875	0.637681	0.66748	0.104392	26
PA(40:5)	3.96428e-05	9.8283e-05	1.73742e-05	7.42928e-05	0.000222243	3.92874e-05	0.806609	0.424364	-5.12e-05	0.0001205	1.87406	0.15625	0.8125	0.454545	0.15625	0.232558	0.493164	0	242
PA(40:6)	0.000275707	0.000443942	7.84785e-05	0.000306749	0.000609917	0.000107819	0.232773	0.816776	-0.0002355	0.0002976	1.11259	0.25	0.75	0.5	0.25	0.333333	0.458008	0	241
PA(40:7)	0.000115454	0.0002137	3.77772e-05	0.000167294	0.000294316	5.20282e-05	0.806265	0.423466	-7.67e-05	0.0001804	1.44901	0.21875	0.78125	0.5	0.21875	0.304348	0.558105	0	240
PC Total	14.6815	5.96181	1.05391	12.3433	5.81996	1.02883	-1.58754	0.117481	-5.28231	0.605968	0.84074	0.53125	0.65625	0.607143	0.53125	0.566667	0.623047	0	194
PC(28:1)	0.00516989	0.00237944	0.00042063	0.00643386	0.00643877	0.00113823	1.04162	0.30395	-0.0011617	0.0036896	1.24449	0.5	0.59375	0.551724	0.5	0.52459	0.538574	0	238
PC(30:0)	0.0247946	0.0104352	0.00184469	0.0487646	0.0266315	0.00470783	4.74058	2.65806e-05	0.0138625	0.0340774	1.96674	0.71875	0.78125	0.766667	0.71875	0.741935	0.8125	0.202919	1
PC(30:1)	0.00428151	0.00295712	0.000522751	0.0116264	0.0127074	0.00224638	3.18454	0.00307843	0.0027344	0.0119553	2.71548	0.59375	0.65625	0.633333	0.59375	0.612903	0.740234	0.137101	9
PC(32:0)	0.239458	0.102633	0.0181431	0.309764	0.147689	0.026108	2.21135	0.0311647	0.0067523	0.133859	1.2936	0.53125	0.625	0.586207	0.53125	0.557377	0.632812	0.104392	25
PC(32:1)	0.234436	0.13012	0.0230022	0.484385	0.435481	0.0769829	3.11092	0.0036113	0.0893402	0.410559	2.06617	0.5	0.75	0.666667	0.5	0.571429	0.68457	0.109031	20
PC(32:2)	0.0400047	0.0184098	0.00325442	0.0489745	0.0489591	0.00865483	0.970079	0.337896	-0.0095136	0.0274532	1.22422	0.375	0.53125	0.444444	0.375	0.40678	0.464844	0	237
PC(34:0)	0.0543419	0.0201866	0.00356853	0.0617471	0.0286811	0.00507015	1.19437	0.237398	-0.0049886	0.0197989	1.13627	0.59375	0.5	0.542857	0.59375	0.567164	0.584473	0	236
PC(34:1)	2.01736	0.83093	0.146889	2.08383	1.11049	0.196309	0.271104	0.787283	-0.42364	0.556578	1.03295	0.5625	0.40625	0.486486	0.5625	0.521739	0.506836	0	235
PC(34:2)	4.11797	1.63957	0.289838	2.57734	1.78796	0.316069	-3.59254	0.000651271	-2.39788	-0.683391	0.625875	0.75	0.78125	0.774194	0.75	0.761905	0.746094	0.148831	6
PC(34:3)	0.213426	0.0956327	0.0169056	0.152562	0.101071	0.0178671	-2.47438	0.0161055	-0.110033	-0.0116939	0.714826	0.6875	0.65625	0.666667	0.6875	0.676923	0.681641	0	234
PC(34:4)	0.0156835	0.00796748	0.00140847	0.0119231	0.0092012	0.00162656	-1.74769	0.0855691	-0.0080614	0.0005407	0.760234	0.65625	0.46875	0.552632	0.65625	0.6	0.663086	0	233
PC(36:0)	0.00697235	0.00542871	0.00095967	0.017211	0.0319733	0.00565214	1.78591	0.0833664	-0.0012215	0.0216989	2.46847	0.5	0.6875	0.615385	0.5	0.551724	0.641602	0	232
PC(36:1)	0.23973	0.0994609	0.0175824	0.499283	0.388275	0.068638	3.66321	0.000815774	0.117918	0.401189	2.08269	0.5	0.8125	0.727273	0.5	0.592593	0.693359	0.166972	3
PC(36:2)	1.74447	0.746849	0.132025	1.5316	0.873484	0.154412	-1.04781	0.29889	-0.618983	0.193236	0.877973	0.5625	0.59375	0.580645	0.5625	0.571429	0.586914	0	231
PC(36:3)	0.955621	0.394409	0.0697223	0.870955	0.44533	0.0787239	-0.805111	0.423877	-0.294878	0.125547	0.911403	0.46875	0.53125	0.5	0.46875	0.483871	0.586914	0	230
PC(36:4)	1.88705	0.990124	0.175031	1.27643	0.731036	0.12923	-2.80657	0.00683893	-1.04554	-0.175708	0.676414	0.71875	0.625	0.657143	0.71875	0.686567	0.683594	0	229
PC(36:5)	0.149319	0.0963797	0.0170377	0.0771562	0.0519748	0.00918792	-3.72795	0.000512513	-0.110857	-0.0334681	0.516722	0.75	0.5625	0.631579	0.75	0.685714	0.754883	0.130661	14
PC(36:6)	0.00521008	0.00329197	0.000581943	0.00290893	0.00334123	0.000590652	-2.77524	0.00728225	-0.0039586	-0.0006437	0.558326	0.75	0.53125	0.615385	0.75	0.676056	0.725586	0.104392	24
PC(38:0)	0.0327644	0.0203407	0.00359577	0.0365336	0.0341675	0.00604002	0.536209	0.594167	-0.0102822	0.0178206	1.11504	0.375	0.625	0.5	0.375	0.428571	0.484375	0	228
PC(38:1)	0.0610823	0.0527272	0.00932095	0.0472004	0.0486222	0.00859528	-1.09487	0.277838	-0.039227	0.0114632	0.772735	0.65625	0.5	0.567568	0.65625	0.608696	0.639648	0	227
PC(38:2)	0.0247942	0.0103563	0.00183075	0.0373547	0.0244584	0.00432368	2.67514	0.0106198	0.0031748	0.0219463	1.50659	0.5625	0.59375	0.580645	0.5625	0.571429	0.664062	0.104392	23
PC(38:3)	0.243951	0.12003	0.0212185	0.345388	0.232773	0.0411489	2.19098	0.0335122	0.0088897	0.193984	1.41581	0.53125	0.625	0.586207	0.53125	0.557377	0.625	0	226
PC(38:4)	0.936618	0.521767	0.0922362	0.842623	0.509951	0.0901474	-0.728792	0.468875	-0.351808	0.163819	0.899645	0.65625	0.5625	0.6	0.65625	0.626866	0.553711	0	225
PC(38:5)	0.441689	0.223518	0.0395128	0.312971	0.16972	0.0300026	-2.59447	0.0119843	-0.227893	-0.0295444	0.708576	0.6875	0.65625	0.666667	0.6875	0.676923	0.678711	0	224
PC(38:6)	0.561212	0.358119	0.0633071	0.304169	0.243661	0.0430736	-3.35692	0.0014403	-0.410106	-0.103979	0.541986	0.8125	0.5625	0.65	0.8125	0.722222	0.730469	0	223
PC(40:2)	0.0144009	0.0124086	0.00219355	0.0165368	0.0155282	0.00274502	0.607857	0.54561	-0.0048881	0.0091599	1.14832	0.34375	0.625	0.478261	0.34375	0.4	0.510742	0	222
PC(40:3)	0.0290968	0.0388742	0.00687206	0.0210211	0.017707	0.00313018	-1.06943	0.290797	-0.0231706	0.0070193	0.722455	0.78125	0.40625	0.568182	0.78125	0.657895	0.564453	0	221
PC(40:4)	0.0236002	0.0114585	0.00202559	0.0235907	0.013042	0.00230552	-0.0031261	0.997516	-0.0061443	0.0061251	0.999593	0.53125	0.5	0.515152	0.53125	0.523077	0.517578	0	220
PC(40:5)	0.0702698	0.0328777	0.00581201	0.0611268	0.0368664	0.00651713	-1.04703	0.299201	-0.0265985	0.0083126	0.869888	0.625	0.59375	0.606061	0.625	0.615385	0.59375	0	219
PC(40:6)	0.180716	0.109095	0.0192855	0.138347	0.110381	0.0195128	-1.54434	0.127596	-0.0972108	0.0124728	0.765549	0.6875	0.5	0.578947	0.6875	0.628571	0.625977	0	218
PC(40:7)	0.0474034	0.0281636	0.00497867	0.0336604	0.0234494	0.00414531	-2.12133	0.0380326	-0.0266933	-0.0007927	0.710085	0.6875	0.5	0.578947	0.6875	0.628571	0.65332	0	217
PC(40:8)	0.0141813	0.00663868	0.00117356	0.0118318	0.00621623	0.00109888	-1.46138	0.148982	-0.0055633	0.0008643	0.834323	0.65625	0.59375	0.617647	0.65625	0.636364	0.617188	0	216
PC(42:10)	0.000957406	0.0021363	0.000377648	0.00131868	0.00246983	0.000436609	0.625821	0.533777	-0.0007927	0.0015152	1.37734	0.3125	0.78125	0.588235	0.3125	0.408163	0.545898	0	215
PC(42:11)	0.000406227	0.00111216	0.000196604	0.000841617	0.0023806	0.000420835	0.937342	0.353709	-0.0004931	0.0013639	2.07179	0.125	0.875	0.5	0.125	0.2	0.532227	0	214
PC(42:2)	0.00138083	0.00221286	0.000391182	0.00309252	0.00506287	0.000894997	1.75244	0.0869237	-0.0002408	0.0036642	2.23961	0.4375	0.75	0.636364	0.4375	0.518519	0.61377	0	213
PC(42:3)	0.0122418	0.0211341	0.00373601	0.00870954	0.00667006	0.00117911	-0.901624	0.37307	-0.0113636	0.004299	0.711459	0.75	0.40625	0.55814	0.75	0.64	0.540527	0	212
PC(42:4)	0.00546198	0.00942169	0.00166554	0.00341959	0.00460197	0.000813522	-1.10185	0.276386	-0.0057477	0.0016629	0.626072	0.65625	0.4375	0.538462	0.65625	0.591549	0.606934	0	211
PC(42:5)	0.00796587	0.0112464	0.00198811	0.00467149	0.00500646	0.000885026	-1.51382	0.137418	-0.0076445	0.0010558	0.586438	0.71875	0.40625	0.547619	0.71875	0.621622	0.636719	0	210
PC(42:6)	0.000228187	0.000728178	0.000128725	0.000602858	0.00126711	0.000223996	1.45025	0.1533	-0.0001418	0.0008911	2.64195	0.21875	0.90625	0.7	0.21875	0.333333	0.565918	0	209
PC(42:7)	0.000295478	0.000857124	0.00015152	0.000879009	0.0018305	0.00032359	1.63314	0.109582	-0.0001307	0.0012978	2.97487	0.28125	0.90625	0.75	0.28125	0.409091	0.569824	0	208
PC(42:8)	0.000184402	0.000645721	0.000114148	0.0012189	0.00277145	0.000489928	2.05645	0.0473976	2.89e-05	0.0020401	6.61	0.25	0.90625	0.727273	0.25	0.372093	0.587891	0	207
PC(42:9)	7.67959e-05	0.000310085	5.48158e-05	0.000950114	0.003073	0.000543234	1.59951	0.119651	-0.0002181	0.0019647	12.3719	0.15625	0.9375	0.714286	0.15625	0.25641	0.551758	0	206
PC(44:12)	0.000715732	0.00136849	0.000241917	0.001828	0.00505316	0.000893281	1.20185	0.237371	-0.0007377	0.0029622	2.55403	0.1875	0.8125	0.5	0.1875	0.272727	0.48584	0	203
PC(44:4)	8.86882e-05	0.000501696	8.86882e-05	6.22266e-06	3.52007e-05	6.22266e-06	-0.927556	0.360734	-0.0002602	9.53e-05	0.0701633	0.96875	0.03125	0.5	0.96875	0.659574	0.500488	0	200
PC(44:5)	0.0143121	0.0145285	0.00256831	0.010548	0.0116532	0.00206002	-1.14328	0.257522	-0.0103456	0.0028173	0.736995	0.75	0.40625	0.55814	0.75	0.64	0.552734	0	199
PC(44:6)	0.000106948	0.000604987	0.000106948	0	0	0	-1	0.325053	-0.0003207	0.0001068	0	1	0.03125	0.507937	1	0.673684	0.515625	0	198
PE Total	6.46653	2.68485	0.474619	4.76528	2.7463	0.485482	-2.50575	0.01486	-3.05843	-0.34407	0.736915	0.65625	0.6875	0.677419	0.65625	0.666667	0.695312	0	144
PE(28:0)	0.000170266	0.000514726	9.09915e-05	0.000319504	0.000486366	8.59782e-05	1.19213	0.237769	-0.000101	0.0003995	1.8765	0.4375	0.8125	0.7	0.4375	0.538462	0.644043	0	193
PE(28:1)	7.21286e-05	0.000204654	3.6178e-05	0.000377624	0.00131048	0.000231663	1.30291	0.201757	-0.0001632	0.0007742	5.23543	0.1875	0.90625	0.666667	0.1875	0.292683	0.554199	0	192
PE(30:0)	0.000228956	0.000442874	7.82898e-05	0.000691422	0.00118966	0.000210303	2.06087	0.0459546	1.39e-05	0.000911	3.01989	0.3125	0.78125	0.588235	0.3125	0.408163	0.595215	0	191
PE(30:1)	0.000201716	0.000488496	8.63547e-05	0.000620517	0.0013738	0.000242857	1.62482	0.112316	-9.64e-05	0.000934	3.0762	0.40625	0.8125	0.684211	0.40625	0.509804	0.645996	0	190
PE(32:0)	0.00233368	0.00209601	0.000370526	0.00296978	0.0036674	0.000648311	0.851849	0.398417	-0.0008566	0.0021288	1.27257	0.4375	0.65625	0.56	0.4375	0.491228	0.526855	0	189
PE(32:1)	0.0205449	0.0133743	0.00236426	0.043889	0.0647276	0.0114423	1.99795	0.0538592	-1.2e-05	0.0467001	2.13624	0.3125	0.78125	0.588235	0.3125	0.408163	0.524902	0	188
PE(32:2)	0.00205181	0.00154141	0.000272486	0.0040354	0.00730363	0.00129111	1.50323	0.142078	-0.0006542	0.0046213	1.96675	0.28125	0.6875	0.473684	0.28125	0.352941	0.476074	0	187
PE(34:0)	0.00173236	0.00299202	0.00052892	0.00198755	0.00237637	0.000420087	0.377807	0.70693	-0.001095	0.0016054	1.14731	0.375	0.75	0.6	0.375	0.461538	0.611328	0	186
PE(34:1)	0.243213	0.10563	0.018673	0.217508	0.184827	0.0326732	-0.683054	0.497771	-0.100932	0.0495215	0.89431	0.6875	0.5625	0.611111	0.6875	0.647059	0.628906	0	185
PE(34:2)	0.659505	0.263011	0.0464941	0.417436	0.332685	0.058811	-3.22889	0.00203388	-0.391931	-0.0922063	0.632954	0.71875	0.71875	0.71875	0.71875	0.71875	0.746094	0.150392	4
PE(34:3)	0.0339211	0.0180391	0.00318889	0.0237156	0.0248878	0.00439959	-1.87818	0.0655177	-0.0210674	0.0006563	0.699139	0.75	0.5625	0.631579	0.75	0.685714	0.700195	0.0956026	28
PE(34:4)	0.00100916	0.00111028	0.000196272	0.0018889	0.00310928	0.000549649	1.50733	0.13983	-0.0002869	0.0020464	1.87175	0.34375	0.65625	0.5	0.34375	0.407407	0.489258	0	184
PE(36:0)	0.00214411	0.00231037	0.000408419	0.00145233	0.00281651	0.000497893	-1.07424	0.287037	-0.0019791	0.0005955	0.677357	0.71875	0.53125	0.605263	0.71875	0.657143	0.616699	0	183
PE(36:1)	0.131132	0.0613175	0.0108395	0.14054	0.0883655	0.015621	0.494791	0.62271	-0.0285996	0.0474149	1.07174	0.5625	0.5	0.529412	0.5625	0.545455	0.49707	0	182
PE(36:2)	0.96485	0.407636	0.0720606	0.68551	0.436277	0.0771236	-2.64652	0.0103055	-0.490331	-0.0683487	0.710484	0.625	0.6875	0.666667	0.625	0.645161	0.692383	0	181
PE(36:3)	0.394666	0.198701	0.0351256	0.31833	0.232632	0.041124	-1.41146	0.163229	-0.184447	0.0317744	0.80658	0.59375	0.5	0.542857	0.59375	0.567164	0.625	0	180
PE(36:4)	0.385755	0.171491	0.0303156	0.326916	0.236923	0.0418824	-1.13804	0.259909	-0.162192	0.0445127	0.847469	0.65625	0.65625	0.65625	0.65625	0.65625	0.636719	0	179
PE(36:5)	0.0404227	0.0182945	0.00323404	0.0299645	0.0276144	0.00488158	-1.786	0.0797342	-0.0221635	0.0012471	0.741279	0.71875	0.6875	0.69697	0.71875	0.707692	0.696289	0	178
PE(36:6)	0.00245544	0.00191454	0.000338447	0.00168748	0.00306722	0.000542213	-1.20149	0.235007	-0.0020456	0.0005097	0.687241	0.71875	0.53125	0.605263	0.71875	0.657143	0.71582	0.134621	10
PE(38:0)	0.00151773	0.00188489	0.000333204	0.00125832	0.00196878	0.000348034	-0.538388	0.59224	-0.0012226	0.0007037	0.829082	0.71875	0.40625	0.547619	0.71875	0.621622	0.570312	0	177
PE(38:1)	0.00559358	0.00305894	0.000540749	0.00455372	0.00612739	0.00108318	-0.858919	0.394883	-0.0034599	0.0013802	0.814098	0.6875	0.59375	0.628571	0.6875	0.656716	0.686523	0	176
PE(38:2)	0.0110829	0.0068556	0.00121191	0.0149715	0.0120342	0.00212737	1.58826	0.118635	-0.0010056	0.0087828	1.35087	0.53125	0.65625	0.607143	0.53125	0.566667	0.587891	0	175
PE(38:3)	0.129369	0.0755546	0.0133563	0.137375	0.105993	0.0187371	0.347922	0.729202	-0.037991	0.0540025	1.06188	0.53125	0.625	0.586207	0.53125	0.557377	0.5	0	174
PE(38:4)	1.19406	0.569485	0.100672	0.931023	0.533563	0.0943216	-1.90667	0.0612193	-0.5388	0.0127329	0.779714	0.65625	0.625	0.636364	0.65625	0.646154	0.630859	0	173
PE(38:5)	0.430513	0.200723	0.0354831	0.334483	0.217821	0.0385057	-1.83397	0.07149	-0.200699	0.0086396	0.776941	0.65625	0.625	0.636364	0.65625	0.646154	0.657227	0	172
PE(38:6)	0.905641	0.522577	0.0923794	0.469993	0.374973	0.0662865	-3.83154	0.000323261	-0.662933	-0.208364	0.518961	0.65625	0.65625	0.65625	0.65625	0.65625	0.754883	0.132321	13
PE(40:2)	0.000328526	0.00100287	0.000177285	0.000152972	0.000540783	9.55978e-05	-0.871595	0.387802	-0.0005782	0.0002271	0.465631	0.90625	0.125	0.508772	0.90625	0.651685	0.517578	0	171
PE(40:3)	0.000605857	0.00154157	0.000272514	0.00132239	0.00208483	0.000368549	1.56326	0.123518	-0.0001997	0.0016328	2.18268	0.4375	0.84375	0.736842	0.4375	0.54902	0.629395	0	170
PE(40:4)	0.03686	0.0180855	0.00319709	0.031937	0.0176927	0.00312766	-1.10071	0.275281	-0.0138634	0.0040175	0.866441	0.65625	0.5625	0.6	0.65625	0.626866	0.583008	0	169
PE(40:5)	0.118772	0.057178	0.0101077	0.0970177	0.0632705	0.0111847	-1.44306	0.154089	-0.0518896	0.0083806	0.816838	0.5625	0.5625	0.5625	0.5625	0.5625	0.623047	0	168
PE(40:6)	0.445768	0.249971	0.044189	0.292632	0.281326	0.0497318	-2.30184	0.0247641	-0.286123	-0.0201492	0.656467	0.6875	0.5625	0.611111	0.6875	0.647059	0.701172	0	167
PE(40:7)	0.226258	0.118165	0.0208889	0.173881	0.110051	0.0194545	-1.8349	0.0713437	-0.109438	0.0046836	0.768507	0.59375	0.59375	0.59375	0.59375	0.59375	0.625977	0	166
PE(40:8)	0.0356536	0.0206779	0.00365536	0.028622	0.01928	0.00340825	-1.40695	0.164458	-0.0170221	0.0029588	0.802779	0.5625	0.65625	0.62069	0.5625	0.590164	0.607422	0	165
PE(42:10)	0.0065989	0.00745273	0.00131747	0.00379578	0.00457513	0.000808776	-1.81325	0.0756276	-0.0058934	0.0002871	0.575214	0.71875	0.53125	0.605263	0.71875	0.657143	0.655273	0	164
PE(42:2)	0	0	0	0.000163414	0.000747757	0.000132186	1.23624	0.225653	-0.0001008	0.0004277		0.0625	1	1	0.0625	0.117647	0.53125	0	163
PE(42:3)	1.26987e-05	7.18346e-05	1.26987e-05	0	0	0	-1	0.325053	-3.81e-05	1.27e-05	0	1	0.03125	0.507937	1	0.673684	0.515625	0	162
PE(42:4)	1.1155e-05	6.31024e-05	1.1155e-05	1.08111e-05	6.11566e-05	1.08111e-05	-0.0221426	0.982405	-3.14e-05	3.07e-05	0.969165	0.96875	0.03125	0.5	0.96875	0.659574	0.500488	0	161
PE(42:5)	0	0	0	0.000191495	0.000703627	0.000124385	1.53954	0.133819	-5.71e-05	0.0004401		0.125	1	1	0.125	0.222222	0.5625	0	160
PE(42:6)	0.00013592	0.000415261	7.34085e-05	0.000527357	0.00152724	0.00026998	1.39908	0.170452	-0.0001678	0.0009507	3.87991	0.125	0.90625	0.571429	0.125	0.205128	0.507812	0	159
PE(42:7)	0.00158084	0.00199824	0.000353242	0.000986267	0.00186824	0.000330261	-1.22952	0.223542	-0.0015612	0.0003721	0.623887	0.75	0.46875	0.585366	0.75	0.657534	0.586914	0	158
PE(42:8)	0.00411063	0.00368748	0.00065186	0.00411089	0.00368913	0.000652151	0.000287798	0.999771	-0.0018429	0.0018435	1.00006	0.53125	0.59375	0.566667	0.53125	0.548387	0.50293	0	157
PE(42:9)	0.0256312	0.018712	0.00330784	0.0161633	0.0153752	0.00271798	-2.21149	0.0308386	-0.0180261	-0.0009099	0.630608	0.65625	0.5	0.567568	0.65625	0.608696	0.668945	0	156
PE(44:10)	0	0	0	2.38742e-05	0.000135053	2.38742e-05	1	0.325053	-2.38e-05	7.16e-05		0.03125	1	1	0.03125	0.0606061	0.515625	0	155
PE(44:11)	0	0	0	0.000153118	0.000866168	0.000153118	1	0.325053	-0.000153	0.0004592		0.03125	1	1	0.03125	0.0606061	0.515625	0	154
PE(44:2)	6.83294e-06	3.86529e-05	6.83294e-06	6.40821e-05	0.000362503	6.40821e-05	0.888336	0.38105	-7.16e-05	0.0001861	9.37841	0.03125	0.96875	0.5	0.03125	0.0588235	0.500488	0	152
PE(44:3)	8.11275e-06	4.58926e-05	8.11275e-06	8.76178e-06	4.95641e-05	8.76178e-06	0.0543535	0.956829	-2.32e-05	2.45e-05	1.08	0.03125	0.96875	0.5	0.03125	0.0588235	0.500488	0	151
PE(44:5)	0	0	0	1.78292e-05	0.000100857	1.78292e-05	1	0.325053	-1.78e-05	5.35e-05		0.03125	1	1	0.03125	0.0606061	0.515625	0	149
PECer Total	0.00164119	0.00230029	0.000406638	0.00240491	0.00398073	0.0007037	0.93968	0.351933	-0.0008609	0.0023884	1.46534	0.28125	0.75	0.529412	0.28125	0.367347	0.504395	0	138
PECer(16:0)	4.43284e-05	0.000177447	3.13685e-05	0.000160259	0.000371604	6.56909e-05	1.59254	0.118353	-2.96e-05	0.0002614	3.61527	0.21875	0.90625	0.7	0.21875	0.333333	0.565918	0	143
PECer(16:1)	5.50739e-05	0.000208337	3.68291e-05	0.00022115	0.000728344	0.000128754	1.24013	0.22294	-0.0001016	0.0004338	4.01552	0.15625	0.90625	0.625	0.15625	0.25	0.533203	0	142
PECer(18:0)	0.000163513	0.000342834	6.06051e-05	0.000106392	0.000229444	4.05604e-05	-0.783281	0.436876	-0.0002029	8.87e-05	0.650663	0.78125	0.25	0.510204	0.78125	0.617284	0.52002	0	141
PE(Cer18:1)	1.50531e-05	6.33075e-05	1.11913e-05	6.57621e-05	0.000204001	3.60626e-05	1.34296	0.187485	-2.48e-05	0.0001262	4.36868	0.15625	0.90625	0.625	0.15625	0.25	0.534668	0	140
PE(Cer(24:0)	0.00136323	0.00223301	0.000394744	0.00185135	0.00373414	0.00066011	0.634638	0.52852	-0.0010494	0.0020256	1.35806	0.25	0.71875	0.470588	0.25	0.326531	0.48291	0	139
PI Total	1.07557	0.486576	0.0860152	0.967301	0.577945	0.102167	-0.810651	0.420757	-0.375237	0.158705	0.899341	0.5	0.53125	0.516129	0.5	0.507937	0.572266	0	93
PI(34:1)	0.0343603	0.0199455	0.0035259	0.0833601	0.116838	0.0206542	2.33857	0.0256035	0.0071155	0.0908842	2.42606	0.53125	0.75	0.68	0.53125	0.596491	0.617188	0	137
PI(34:2)	0.041824	0.0237062	0.0041907	0.05246	0.0669094	0.011828	0.847593	0.401881	-0.014448	0.03572	1.2543	0.3125	0.625	0.454545	0.3125	0.37037	0.455078	0	136
PI(34:3)	0.00057191	0.00140138	0.000247732	0.000462794	0.00128725	0.000227556	-0.324381	0.74675	-0.0007815	0.0005633	0.809208	0.8125	0.21875	0.509804	0.8125	0.626506	0.519531	0	135
PI(34:4)	6.88249e-05	0.000275927	4.87774e-05	0.00087299	0.00424509	0.000750434	1.06934	0.293102	-0.0006991	0.0023074	12.6842	0.09375	0.9375	0.6	0.09375	0.162162	0.516602	0	134
PI(36:1)	0.0245161	0.0154694	0.00273463	0.0395525	0.0336669	0.00595152	2.29573	0.0265675	0.0019437	0.0281291	1.61333	0.46875	0.78125	0.681818	0.46875	0.555556	0.621094	0	133
PI(36:2)	0.192151	0.0909952	0.0160858	0.135743	0.101117	0.0178752	-2.34569	0.0222417	-0.104478	-0.0083377	0.706441	0.625	0.5625	0.588235	0.625	0.606061	0.663086	0.122856	16
PI(36:3)	0.0334677	0.0173628	0.00306934	0.0374495	0.0248406	0.00439124	0.74321	0.460491	-0.0067279	0.0146915	1.11898	0.5	0.53125	0.516129	0.5	0.507937	0.515625	0	132
PI(36:4)	0.0301907	0.0181227	0.00320368	0.0351454	0.0270562	0.0047829	0.860689	0.393204	-0.0065528	0.0164622	1.16411	0.40625	0.65625	0.541667	0.40625	0.464286	0.525879	0	131
PI(36:5)	0.000709687	0.00229508	0.000405717	0.000826734	0.00223192	0.000394552	0.206822	0.836827	-0.0010142	0.0012483	1.16493	0.15625	0.84375	0.5	0.15625	0.238095	0.538086	0	130
PI(36:6)	3.76056e-05	0.000212729	3.76056e-05	0.000109058	0.000378508	6.69115e-05	0.930913	0.35648	-8.2e-05	0.0002249	2.90004	0.125	0.96875	0.8	0.125	0.216216	0.546875	0	129
PI(38:0)	0.000121916	0.000393344	6.95341e-05	0.000588351	0.00136324	0.000240989	1.85964	0.0710957	-3.49e-05	0.0009678	4.82585	0.21875	0.90625	0.7	0.21875	0.333333	0.596191	0	128
PI(38:1)	0.000808605	0.00141351	0.000249876	0.000771854	0.00144403	0.000255272	-0.102882	0.918389	-0.0007508	0.0006773	0.95455	0.71875	0.25	0.489362	0.71875	0.582278	0.544922	0	127
PI(38:2)	0.00678824	0.00625382	0.00110553	0.0102378	0.00904413	0.00159879	1.77466	0.0814762	-0.000436	0.0073352	1.50817	0.53125	0.6875	0.62963	0.53125	0.576271	0.605957	0	126
PI(38:3)	0.107148	0.0592089	0.0104668	0.114151	0.0779202	0.0137745	0.404752	0.687152	-0.0275799	0.0415844	1.06535	0.46875	0.5625	0.517241	0.46875	0.491803	0.515625	0	125
PI(38:4)	0.491922	0.244968	0.0433046	0.323752	0.180141	0.0318447	-3.12857	0.00276826	-0.27562	-0.0607191	0.658137	0.65625	0.59375	0.617647	0.65625	0.636364	0.700195	0.0956026	27
PI(38:5)	0.0334919	0.0179855	0.00317942	0.0365303	0.0240641	0.00425397	0.572108	0.569483	-0.0075778	0.0136546	1.09072	0.40625	0.65625	0.541667	0.40625	0.464286	0.516602	0	124
PI(38:6)	0.00433565	0.00529392	0.000935842	0.0115021	0.0140542	0.00248445	2.69938	0.0101621	0.0018595	0.0124735	2.65292	0.53125	0.78125	0.708333	0.53125	0.607143	0.661621	0	123
PI(40:0)	0.000978573	0.0022063	0.000390023	0.000643163	0.00163239	0.000288569	-0.691324	0.492162	-0.0013053	0.0006344	0.657246	0.84375	0.25	0.529412	0.84375	0.650602	0.500977	0	122
PI(40:1)	0.000444281	0.00101674	0.000179736	0.000348292	0.000944298	0.00016693	-0.391316	0.696912	-0.0005863	0.0003944	0.783946	0.8125	0.21875	0.509804	0.8125	0.626506	0.519531	0	121
PI(40:2)	0.000145424	0.000300781	5.3171e-05	0.000538698	0.00101442	0.000179326	2.10259	0.0424779	1.94e-05	0.0007672	3.70433	0.28125	0.78125	0.5625	0.28125	0.375	0.568848	0	120
PI(40:3)	0.00123072	0.00174226	0.000307991	0.00244561	0.00433145	0.000765699	1.47202	0.148692	-0.0004349	0.0028647	1.98714	0.34375	0.78125	0.611111	0.34375	0.44	0.538574	0	119
PI(40:4)	0.0105186	0.00674582	0.0011925	0.0108962	0.00637177	0.00112638	0.23019	0.818704	-0.0029014	0.0036566	1.0359	0.46875	0.5625	0.517241	0.46875	0.491803	0.525391	0	118
PI(40:5)	0.0241276	0.0127789	0.00225901	0.0237325	0.016402	0.00289949	-0.107516	0.914747	-0.0077427	0.0069523	0.983621	0.53125	0.46875	0.5	0.53125	0.515152	0.523438	0	117
PI(40:6)	0.0254951	0.0195227	0.00345115	0.033696	0.0356642	0.00630459	1.14101	0.25952	-0.0061665	0.0225682	1.32166	0.375	0.6875	0.545455	0.375	0.444444	0.487305	0	116
PI(40:7)	0.00220618	0.00243149	0.00042983	0.00241515	0.00354637	0.000626916	0.274913	0.784415	-0.0013105	0.0017284	1.09472	0.34375	0.625	0.478261	0.34375	0.4	0.483887	0	115
PI(40:8)	0.000585297	0.00140818	0.000248933	0.000659373	0.00187056	0.000330672	0.178973	0.858587	-0.0007533	0.0009014	1.12656	0.1875	0.78125	0.461538	0.1875	0.266667	0.511719	0	114
PI(42:10)	0.00030056	0.000948949	0.000167752	0.000477189	0.000900965	0.00015927	0.763579	0.448022	-0.0002858	0.000639	1.58766	0.375	0.84375	0.705882	0.375	0.489796	0.621094	0	113
PI(42:2)	0.000385834	0.000826377	0.000146084	0.000754106	0.00134959	0.000238576	1.31644	0.193869	-0.0001909	0.0009275	1.95448	0.34375	0.8125	0.647059	0.34375	0.44898	0.649414	0	112
PI(42:3)	0.000713141	0.00175355	0.000309986	0.000254624	0.00091667	0.000162046	-1.31085	0.19631	-0.0011577	0.0002407	0.357046	0.90625	0.25	0.54717	0.90625	0.682353	0.541016	0	111
PI(42:4)	0.000193136	0.000477036	8.43288e-05	0.000464119	0.00111655	0.00019738	1.2625	0.21374	-0.0001581	0.0007	2.40307	0.21875	0.8125	0.538462	0.21875	0.311111	0.50293	0	110
PI(42:5)	0.000471149	0.000668774	0.000118224	0.000468397	0.000810634	0.000143301	-0.0148141	0.98823	-0.0003741	0.0003686	0.994159	0.71875	0.34375	0.522727	0.71875	0.605263	0.52002	0	109
PI(42:6)	0.000323605	0.000694259	0.000122729	0.000798065	0.00202279	0.000357583	1.25499	0.217104	-0.0002813	0.0012302	2.46617	0.3125	0.78125	0.588235	0.3125	0.408163	0.62207	0	108
PI(42:7)	0.000335671	0.000921675	0.000162931	0.000333334	0.00106093	0.000187549	-0.00940606	0.992526	-0.000499	0.0004943	0.993038	0.78125	0.1875	0.490196	0.78125	0.60241	0.464355	0	107
PI(42:8)	0.000121397	0.000301022	5.32136e-05	0.000517058	0.00160772	0.000284208	1.36837	0.180393	-0.0001823	0.0009737	4.25925	0.1875	0.84375	0.545455	0.1875	0.27907	0.546875	0	106
PI(42:9)	0.00113182	0.00477383	0.000843902	0.000380173	0.00118685	0.000209808	-0.864372	0.3933	-0.0024899	0.0009866	0.335894	0.84375	0.1875	0.509434	0.84375	0.635294	0.661133	0	105
PI(44:10)	0.000222944	0.000739072	0.000130651	0.000117053	0.000351779	6.21864e-05	-0.731817	0.468129	-0.0003951	0.0001834	0.525035	0.84375	0.125	0.490909	0.84375	0.62069	0.502441	0	104
PI(44:11)	0.000772904	0.00138024	0.000243995	0.00110331	0.00189498	0.000334988	0.797263	0.428626	-0.000498	0.0011588	1.42749	0.28125	0.75	0.529412	0.28125	0.367347	0.547363	0	103
PI(44:12)	0.000617476	0.00108991	0.000192671	0.000211236	0.000447652	7.91345e-05	-1.95036	0.0579636	-0.0008226	1.01e-05	0.342097	0.78125	0.34375	0.543478	0.78125	0.641026	0.564941	0	102
PI(44:2)	0.000506	0.00126314	0.000223293	0.000413279	0.000917266	0.000162151	-0.335996	0.738116	-0.0006444	0.0004589	0.816757	0.71875	0.21875	0.479167	0.71875	0.575	0.435059	0	101
PI(44:3)	0.00022866	0.000727109	0.000128536	0.000265348	0.000907614	0.000160445	0.178462	0.85897	-0.0003743	0.0004476	1.16045	0.15625	0.875	0.555556	0.15625	0.243902	0.487305	0	100
PI(44:4)	0.000250242	0.000617092	0.000109088	0.000168451	0.000468611	8.28395e-05	-0.597113	0.552763	-0.0003556	0.000192	0.673155	0.8125	0.25	0.52	0.8125	0.634146	0.5	0	99
PI(44:5)	9.49481e-05	0.000300073	5.30458e-05	0.000497505	0.00148565	0.000262628	1.50246	0.142341	-0.000133	0.0009381	5.23975	0.15625	0.875	0.555556	0.15625	0.243902	0.548828	0	98
PI(44:6)	6.26483e-05	0.000232061	4.10229e-05	0.00020713	0.000571972	0.000101111	1.32411	0.192813	-7.36e-05	0.0003626	3.30624	0.15625	0.90625	0.625	0.15625	0.25	0.548828	0	97
PI(44:7)	4.10636e-06	2.06592e-05	3.65206e-06	0.000386247	0.00133187	0.000235444	1.62287	0.11474	-8.86e-05	0.0008528	94.0608	0.125	0.96875	0.8	0.125	0.216216	0.535156	0	96
PI(44:8)	0.00024274	0.000564481	9.97871e-05	0.00039616	0.00140127	0.000247713	0.574488	0.568792	-0.0003804	0.0006873	1.63204	0.09375	0.78125	0.3	0.09375	0.142857	0.455078	0	95
PI(44:9)	0.00034147	0.000866052	0.000153098	0.000197381	0.00055301	9.77593e-05	-0.793232	0.431201	-0.0005072	0.000219	0.578034	0.875	0.28125	0.54902	0.875	0.674699	0.542969	0	94
PS Total	0.81682	0.347634	0.0614535	0.692686	0.381525	0.0674448	-1.36048	0.178647	-0.306527	0.0582584	0.848028	0.5625	0.5625	0.5625	0.5625	0.5625	0.591797	0	48
PS(32:0)	0.000286244	0.000775135	0.000137026	0.000424593	0.000829749	0.00014668	0.68924	0.493256	-0.0002629	0.0005396	1.48332	0.28125	0.84375	0.642857	0.28125	0.391304	0.564941	0	92
PS(32:1)	0.000208085	0.000532018	9.40484e-05	0.000879877	0.00179085	0.000316581	2.03416	0.0492659	1.16e-05	0.001332	4.22845	0.3125	0.84375	0.666667	0.3125	0.425532	0.589844	0	91
PS(34:0)	0.000644281	0.001213	0.000214431	0.000815722	0.00130138	0.000230054	0.545133	0.587627	-0.0004572	0.0008001	1.2661	0.25	0.78125	0.533333	0.25	0.340426	0.577637	0	90
PS(34:1)	0.0145156	0.00790526	0.00139746	0.0132881	0.0124122	0.00219419	-0.471859	0.638979	-0.0064277	0.0039727	0.915436	0.65625	0.46875	0.552632	0.65625	0.6	0.59668	0	89
PS(34:2)	0.0106694	0.00692406	0.00122401	0.00840735	0.00900006	0.001591	-1.12686	0.264429	-0.0062747	0.0017506	0.78799	0.71875	0.59375	0.638889	0.71875	0.676471	0.660645	0	88
PS(34:3)	0.000515425	0.00074794	0.000132218	0.000891277	0.00122995	0.000217427	1.47698	0.145809	-0.0001328	0.0008845	1.72921	0.40625	0.6875	0.565217	0.40625	0.472727	0.570801	0	87
PS(34:4)	0.000172913	0.000536083	9.4767e-05	0.000912942	0.00133926	0.000236751	2.90193	0.00596151	0.0002303	0.0012498	5.27979	0.4375	0.9375	0.875	0.4375	0.583333	0.69043	0.116366	19
PS(36:0)	0.00132182	0.00232297	0.000410648	0.00112555	0.00249704	0.000441418	-0.325545	0.745871	-0.0014014	0.0010089	0.851516	0.75	0.3125	0.521739	0.75	0.615385	0.541992	0	86
PS(36:1)	0.138651	0.0705939	0.0124794	0.139091	0.129178	0.0228356	0.0168848	0.986599	-0.05158	0.0524588	1.00317	0.3125	0.46875	0.37037	0.3125	0.338983	0.416016	0	85
PS(36:2)	0.0748348	0.0331034	0.00585192	0.0705643	0.0470798	0.00832261	-0.419748	0.676286	-0.0246081	0.0160671	0.942934	0.65625	0.5625	0.6	0.65625	0.626866	0.567383	0	84
PS(36:3)	0.00713287	0.00503926	0.000890824	0.00962319	0.00862457	0.00152462	1.41031	0.164644	-0.0010395	0.0060201	1.34913	0.40625	0.6875	0.565217	0.40625	0.472727	0.570801	0	83
PS(36:4)	0.0144092	0.00901359	0.00159339	0.0138466	0.0117737	0.00208131	-0.214629	0.830809	-0.0058023	0.0046771	0.960956	0.71875	0.40625	0.547619	0.71875	0.621622	0.581543	0	82
PS(36:5)	0.0154022	0.00879599	0.00155493	0.00785923	0.00583322	0.00103118	-4.04278	0.000169293	-0.0112725	-0.0038133	0.510269	0.78125	0.6875	0.714286	0.78125	0.746269	0.776367	0.133482	11
PS(36:6)	0.000347015	0.000746088	0.000131891	0.000265851	0.000961263	0.000169929	-0.37732	0.707304	-0.0005112	0.0003488	0.766108	0.875	0.21875	0.528302	0.875	0.658824	0.521973	0	81
PS(38:0)	0.000655319	0.00114234	0.00020194	0.000202231	0.000741394	0.000131061	-1.88205	0.0653069	-0.0009343	2.81e-05	0.3086	0.90625	0.34375	0.58	0.90625	0.707317	0.642578	0	80
PS(38:1)	0.00357522	0.00350902	0.000620314	0.00477197	0.00576454	0.00101904	1.00315	0.320504	-0.001188	0.0035815	1.33474	0.40625	0.75	0.619048	0.40625	0.490566	0.513672	0	79
PS(38:2)	0.00541819	0.00569773	0.00100723	0.0057597	0.00681612	0.00120493	0.217459	0.828587	-0.0027978	0.0034808	1.06303	0.40625	0.59375	0.5	0.40625	0.448276	0.46582	0	78
PS(38:3)	0.0448198	0.0212166	0.0037506	0.0558799	0.0369919	0.0065393	1.46715	0.148672	-0.0040091	0.0261295	1.24677	0.46875	0.5	0.483871	0.46875	0.47619	0.568359	0	77
PS(38:4)	0.152814	0.083438	0.0147499	0.109397	0.0797934	0.0141056	-2.12734	0.0373846	-0.084214	-0.00262	0.715883	0.65625	0.65625	0.65625	0.65625	0.65625	0.673828	0	76
PS(38:5)	0.0215965	0.0101124	0.00178764	0.0175335	0.0119452	0.00211164	-1.46851	0.147157	-0.0095935	0.0014676	0.81187	0.625	0.59375	0.606061	0.625	0.615385	0.621582	0	75
PS(38:6)	0.0222505	0.0153747	0.0027179	0.0137926	0.0122719	0.00216939	-2.43217	0.0180564	-0.0154094	-0.0015065	0.619877	0.75	0.59375	0.648649	0.75	0.695652	0.688477	0.137101	8
PS(38:7)	0.0117257	0.00930115	0.00164423	0.00842298	0.0088682	0.00156769	-1.45378	0.151062	-0.007844	0.0012386	0.718335	0.625	0.5	0.555556	0.625	0.588235	0.661621	0	74
PS(40:1)	0.00302804	0.00230759	0.000407927	0.00462269	0.00525587	0.000929116	1.57152	0.123475	-0.0004337	0.0036231	1.52663	0.40625	0.71875	0.590909	0.40625	0.481481	0.549805	0	73
PS(40:2)	0.00201465	0.00189473	0.000334945	0.00200806	0.00291015	0.000514446	-0.0107267	0.991482	-0.0012337	0.0012205	0.996732	0.71875	0.4375	0.560976	0.71875	0.630137	0.567871	0	72
PS(40:3)	0.00194603	0.00264584	0.000467722	0.00254911	0.00371621	0.00065694	0.747834	0.457689	-0.001009	0.0022151	1.3099	0.34375	0.71875	0.55	0.34375	0.423077	0.567871	0	71
PS(40:4)	0.020676	0.0105433	0.0018638	0.0218069	0.0135015	0.00238674	0.373432	0.710176	-0.0049225	0.0071842	1.05469	0.4375	0.53125	0.482759	0.4375	0.459016	0.503418	0	70
PS(40:5)	0.0426367	0.0249766	0.00441529	0.0392209	0.0271057	0.00479166	-0.524228	0.602002	-0.0164405	0.009609	0.919888	0.59375	0.4375	0.513514	0.59375	0.550725	0.556641	0	69
PS(40:6)	0.148102	0.0912174	0.0161251	0.0963938	0.086692	0.0153251	-2.3244	0.0234035	-0.0961771	-0.0072394	0.650861	0.625	0.5	0.555556	0.625	0.588235	0.679688	0	68
PS(40:7)	0.0269475	0.0150866	0.00266697	0.01997	0.0152769	0.0027006	-1.83835	0.0708031	-0.0145646	0.0006096	0.741071	0.65625	0.5	0.567568	0.65625	0.608696	0.647949	0	67
PS(40:8)	0.00375266	0.00386944	0.000684026	0.0024675	0.00197294	0.00034877	-1.67379	0.100944	-0.00282	0.0002497	0.657534	0.65625	0.40625	0.525	0.65625	0.583333	0.568359	0	66
PS(42:10)	0.000774697	0.00135056	0.000238748	0.000850785	0.00165259	0.00029214	0.201672	0.840859	-0.0006781	0.0008303	1.09822	0.25	0.71875	0.470588	0.25	0.326531	0.45752	0	65
PS(42:11)	0.000381599	0.00111067	0.000196341	0.000901609	0.00272708	0.000482085	0.998994	0.323656	-0.0005205	0.0015605	2.36271	0.21875	0.8125	0.538462	0.21875	0.311111	0.563477	0	64
PS(42:5)	0.000523016	0.00140416	0.000248222	0.000497992	0.00076453	0.000135151	-0.0885396	0.929817	-0.00059	0.0005399	0.952154	0.75	0.1875	0.48	0.75	0.585366	0.434082	0	63
PS(42:6)	0.000357674	0.000678702	0.000119979	0.000592631	0.00135663	0.00023982	0.87619	0.385519	-0.0003011	0.000771	1.6569	0.3125	0.78125	0.588235	0.3125	0.408163	0.513672	0	62
PS(42:7)	0.0012268	0.00180678	0.000319397	0.00121646	0.00149865	0.000264927	-0.0249326	0.980192	-0.0008399	0.0008192	0.991566	0.59375	0.34375	0.475	0.59375	0.527778	0.488281	0	61
PS(42:8)	0.00329373	0.00254553	0.00044999	0.0026412	0.00243	0.000429568	-1.0489	0.298302	-0.0018961	0.000591	0.801887	0.71875	0.53125	0.605263	0.71875	0.657143	0.572754	0	60
PS(42:9)	0.0152754	0.0106638	0.00188511	0.00860366	0.0084615	0.0014958	-2.77243	0.00743567	-0.0114822	-0.0018613	0.563237	0.6875	0.5625	0.611111	0.6875	0.647059	0.700195	0.122856	15
PS(44:10)	0.000412561	0.000845252	0.000149421	0.000235118	0.000422294	7.46517e-05	-1.06233	0.293682	-0.0005113	0.0001564	0.569898	0.78125	0.25	0.510204	0.78125	0.617284	0.476562	0	59
PS(44:11)	0.000268929	0.000367281	6.49268e-05	0.000568568	0.00201771	0.000356684	0.826489	0.414454	-0.0004251	0.0010244	2.1142	0.15625	0.65625	0.3125	0.15625	0.208333	0.456055	0	58
PS(44:12)	0.000208376	0.000599515	0.00010598	0.000223994	0.00049733	8.79163e-05	0.11342	0.910076	-0.0002596	0.0002909	1.07495	0.25	0.84375	0.615385	0.25	0.355556	0.538574	0	57
PS(44:2)	0.000935476	0.00156682	0.000276978	0.00100292	0.00215558	0.000381056	0.14316	0.886672	-0.0008742	0.0010091	1.07209	0.25	0.78125	0.533333	0.25	0.340426	0.479004	0	56
PS(44:3)	0.000505372	0.00101046	0.000178625	0.000781282	0.00163901	0.000289739	0.810604	0.421317	-0.0004045	0.0009563	1.54595	0.25	0.8125	0.571429	0.25	0.347826	0.567383	0	55
PS(44:4)	0.000369921	0.00076784	0.000135736	0.000586161	0.00117256	0.000207281	0.872745	0.386705	-0.000279	0.0007115	1.58456	0.28125	0.75	0.529412	0.28125	0.367347	0.58252	0	54
PS(44:5)	0.000132714	0.000397467	7.02629e-05	0.000120006	0.000354552	6.26765e-05	-0.134959	0.893087	-0.0002009	0.0001755	0.904252	0.84375	0.25	0.529412	0.84375	0.650602	0.516602	0	53
PS(44:6)	0.000215085	0.000459539	8.12359e-05	0.000350358	0.00115324	0.000203866	0.616406	0.541068	-0.0003034	0.000574	1.62893	0.1875	0.8125	0.5	0.1875	0.272727	0.458984	0	52
PS(44:7)	0.000219553	0.000358771	6.34223e-05	0.000330617	0.0007417	0.000131115	0.762545	0.449736	-0.0001801	0.0004022	1.50586	0.25	0.75	0.5	0.25	0.333333	0.515625	0	51
PS(44:8)	0.000362094	0.000837368	0.000148027	0.000214544	0.000419725	7.41976e-05	-0.891101	0.377548	-0.0004785	0.0001834	0.592509	0.6875	0.28125	0.488889	0.6875	0.571429	0.499023	0	50
PS(44:9)	0.00028773	0.000587	0.000103768	0.00017431	0.000277843	4.91161e-05	-0.987937	0.328558	-0.0003429	0.0001161	0.605811	0.65625	0.3125	0.488372	0.65625	0.56	0.494629	0	49
SM Total	3.48614	1.3154	0.232532	3.1397	1.36847	0.241914	-1.03247	0.30587	-1.0172	0.32431	0.900622	0.53125	0.71875	0.653846	0.53125	0.586207	0.552734	0	40
SM(16:0)	0.88639	0.360176	0.0636707	0.92334	0.55507	0.0981234	0.315886	0.753325	-0.196872	0.270771	1.04169	0.40625	0.375	0.393939	0.40625	0.4	0.479492	0	47
SM(16:1)	0.0441859	0.0179397	0.00317133	0.0481569	0.0293671	0.00519142	0.652756	0.516828	-0.0081896	0.0161316	1.08987	0.53125	0.375	0.459459	0.53125	0.492754	0.493652	0	46
SM(18:0)	0.266732	0.124479	0.0220051	0.245449	0.156379	0.0276442	-0.602337	0.549257	-0.0919122	0.0493473	0.92021	0.5625	0.59375	0.580645	0.5625	0.571429	0.556641	0	45
SM(18:1)	0.0468217	0.0215786	0.0038146	0.0443356	0.0233991	0.00413642	-0.441837	0.660154	-0.013734	0.0087617	0.946902	0.53125	0.53125	0.53125	0.53125	0.53125	0.540527	0	44
SM(22:0)	0.704584	0.272345	0.0481443	0.520121	0.245988	0.0434849	-2.84334	0.00605566	-0.314147	-0.0547788	0.738196	0.65625	0.6875	0.677419	0.65625	0.666667	0.68457	0	43
SM(22:1)	0.325831	0.126265	0.0223206	0.295931	0.128132	0.0226507	-0.940243	0.350743	-0.0934682	0.033668	0.908234	0.53125	0.625	0.586207	0.53125	0.557377	0.588867	0	42
SM(24:0)	0.569539	0.213313	0.0377088	0.377879	0.174408	0.0308313	-3.93484	0.000219969	-0.289027	-0.0942931	0.663482	0.75	0.6875	0.705882	0.75	0.727273	0.764648	0.178215	2
SM(24:1)	0.642058	0.257843	0.0455807	0.684485	0.304594	0.0538451	0.601397	0.549828	-0.0985949	0.183448	1.06608	0.53125	0.40625	0.472222	0.53125	0.5	0.544922	0	41
PLs Total	28.0709	11.1178	1.96538	23.2509	10.6333	1.87973	-1.77234	0.0812612	-10.2563	0.616347	0.828292	0.5	0.6875	0.615385	0.5	0.551724	0.638672	0	39
Choline-Containing PLS	15.6165	6.34847	1.12226	13.159	6.19822	1.0957	-2.46416	0.016521	-2.52438	3.78374	0.84263	0.625	0.6875	0.666667	0.625	0.645161	0.691406	0	38
Ethanolamine-Containing PLs	15.5778	6.30394	1.11439	13.0975	6.13285	1.08415	-1.5953	0.115734	-1.63113	1.33396	0.84078	0.53125	0.65625	0.607143	0.53125	0.566667	0.623047	0	37
Ether-Containing PLs	0.866054	0.362273	0.0640414	0.729703	0.305495	0.0540045	-1.62764	0.108818	-0.136165	0.20538	0.842561	0.5	0.6875	0.615385	0.5	0.551724	0.621094	0	36
Lyso-Containing PLs	0.36359	0.155677	0.02752	0.312941	0.170823	0.0301976	-1.23967	0.219808	-0.0164137	0.145652	0.860698	0.5625	0.65625	0.62069	0.5625	0.590164	0.602539	0	35
Serine-Containing PLs	0.828141	0.352195	0.0622599	0.702974	0.385609	0.0681667	-1.3558	0.18012	-0.0104953	0.0065949	0.848857	0.5625	0.59375	0.580645	0.5625	0.571429	0.59082	0	34
Sphingomylin-Containing PLs	3.73274	1.39984	0.247459	3.38851	1.47737	0.261165	-0.956774	0.342408	-0.700453	0.748463	0.907781	0.53125	0.6875	0.62963	0.53125	0.576271	0.543945	0	33

## Sheet: S Table 2
Supplemental Table 2 Differences in phospholipids between BHT and HCC in female population
Lipid Parameter	BHT (n=32)			HCC (n=32)			t	p	95% Confidence Interval		HCC/BHT	Sensitivity	Specicity	Precision	Recall	F Measurement	Area Under Curve	InfoGain	InfoGain
(nmol/mg wwt)	Mean	SD	SE	Mean	SD	SE	value	value	Lower	Upper	Ratio	%	%	%	%	%	%	value	Rank
DSM Total	0.213737	0.101322	0.0305497	0.235522	0.14873	0.0448438	0.401483	0.692887	-0.134971	0.0914015	1.10192	0.454545	0.545455	0.5	0.454545	0.47619	0.545455	0	352
DSM(16:0)	0.0499206	0.0233296	0.00703413	0.0702164	0.0525505	0.0158446	1.17074	0.261529	-0.0564576	0.015866	1.40656	0.454545	0.545455	0.5	0.454545	0.47619	0.628099	0	356
DSM(18:0)	0.0336405	0.0160052	0.00482575	0.0418874	0.0370251	0.0111635	0.678095	0.509076	-0.0336162	0.0171223	1.24515	0.363636	0.636364	0.5	0.363636	0.421053	0.471074	0	355
DSM(22:0)	0.116633	0.0591057	0.017821	0.10777	0.0670223	0.020208	-0.328959	0.745659	-0.0473398	0.0650664	0.924007	0.454545	0.636364	0.555556	0.454545	0.5	0.528926	0	354
DSM(24:0)	0.0135427	0.0104864	0.00316175	0.0156481	0.0149482	0.00450706	0.38243	0.70664	-0.0135897	0.0093788	1.15547	0.454545	0.727273	0.625	0.454545	0.526316	0.53719	0	353
ePC Total	0.576919	0.274501	0.082765	0.508692	0.208805	0.062957	-0.656102	0.519763	-0.148689	0.285144	0.881739	0.545455	0.636364	0.6	0.545455	0.571429	0.553719	0	325
ePC(32:0)	0.0273347	0.0152623	0.00460177	0.0320765	0.0156556	0.00472034	0.719312	0.480275	-0.0184931	0.0090093	1.17348	0.454545	0.636364	0.555556	0.454545	0.5	0.595041	0	351
ePC(32:1)	0.0136505	0.00704017	0.00212269	0.0144755	0.0061205	0.0018454	0.293326	0.772353	-0.0066922	0.0050422	1.06044	0.545455	0.636364	0.6	0.545455	0.571429	0.561983	0	350
ePC(32:2)	5.47928e-05	0.000123145	3.71297e-05	0.000182353	0.000434508	0.000131009	0.936781	0.367972	-0.0004116	0.0001565	3.32805	0.181818	0.818182	0.5	0.181818	0.266667	0.516529	0	349
ePC(34:0)	0.0152465	0.00763538	0.00230215	0.0226079	0.011129	0.00335552	1.80901	0.0874609	-0.0158499	0.001127	1.48283	0.636364	0.727273	0.7	0.636364	0.666667	0.710744	0	347
ePC(34:1)	0.0553562	0.0298278	0.00899341	0.0645502	0.0351939	0.0106114	0.660974	0.516372	-0.0382093	0.0198213	1.16609	0.636364	0.636364	0.636364	0.636364	0.636364	0.586777	0	346
ePC(34:2)	0.0349219	0.0162553	0.00490115	0.0241608	0.0110826	0.00334153	-1.81411	0.0867027	-0.0016126	0.0231347	0.691853	0.636364	0.636364	0.636364	0.636364	0.636364	0.702479	0	345
ePC(34:3)	0.00348411	0.00121385	0.000365991	0.00257625	0.00200522	0.000604596	-1.28456	0.216728	-0.0005664	0.0023821	0.739429	0.727273	0.636364	0.666667	0.727273	0.695652	0.669421	0	344
ePC(36:0)	0.00260151	0.00167732	0.000505732	0.00349824	0.00340586	0.0010269	0.783384	0.44594	-0.0032845	0.001491	1.34469	0.272727	0.545455	0.375	0.272727	0.315789	0.545455	0	342
ePC(36:1)	0.0453847	0.0223801	0.00674787	0.0441627	0.0258157	0.00778372	-0.118623	0.906781	-0.0202665	0.0227104	0.973075	0.454545	0.636364	0.555556	0.454545	0.5	0.545455	0	341
ePC(36:2)	0.0888992	0.0444912	0.0134146	0.0603969	0.0286824	0.00864805	-1.78579	0.0918908	-0.0047909	0.0617955	0.679386	0.454545	0.636364	0.555556	0.454545	0.5	0.719008	0.29775	3
ePC(36:3)	0.0185201	0.00853741	0.00257413	0.0143002	0.0071018	0.00214127	-1.26033	0.222533	-0.0027645	0.0112044	0.772142	0.818182	0.636364	0.692308	0.818182	0.75	0.636364	0	340
ePC(36:4)	0.0313833	0.0175594	0.00529436	0.0261725	0.0120245	0.00362551	-0.812057	0.427553	-0.0081743	0.0185958	0.833964	0.636364	0.454545	0.538462	0.636364	0.583333	0.578512	0	339
ePC(36:5)	0.0129301	0.00675711	0.00203734	0.0121782	0.00719462	0.00216926	-0.25264	0.803135	-0.0054559	0.0069596	0.941853	0.545455	0.545455	0.545455	0.545455	0.545455	0.512397	0	338
ePC(38:0)	0.0133926	0.0085842	0.00258823	0.00932659	0.00602363	0.00181619	-1.28596	0.21482	-0.0025295	0.0106616	0.696396	0.636364	0.545455	0.583333	0.636364	0.608696	0.628099	0	337
ePC(38:1)	0.0477416	0.0248665	0.00749754	0.0303171	0.0153442	0.00462644	-1.9778	0.064745	-0.000953	0.0358019	0.635025	0.727273	0.636364	0.666667	0.727273	0.695652	0.702479	0	336
ePC(38:2)	0.0188754	0.00873638	0.00263412	0.0237841	0.0146354	0.00441274	0.955151	0.353434	-0.0156288	0.0058114	1.26006	0.636364	0.454545	0.538462	0.636364	0.583333	0.628099	0	335
ePC(38:3)	0.0148258	0.00795039	0.00239713	0.0152727	0.00966986	0.00291557	0.118391	0.906982	-0.0083203	0.0074266	1.03014	0.545455	0.454545	0.5	0.545455	0.521739	0.471074	0	334
ePC(38:4)	0.0475922	0.0289624	0.00873249	0.0347054	0.0174319	0.00525592	-1.26438	0.223763	-0.0083737	0.0341474	0.729224	0.636364	0.545455	0.583333	0.636364	0.608696	0.636364	0	333
ePC(38:5)	0.0325141	0.0150857	0.00454852	0.0265749	0.0179333	0.00540708	-0.840559	0.41082	-0.0087998	0.0206782	0.817334	0.727273	0.545455	0.615385	0.727273	0.666667	0.636364	0	332
ePC(38:6)	0.017121	0.0106485	0.00321065	0.0159262	0.00794418	0.00239526	-0.298284	0.768811	-0.0071609	0.0095505	0.930213	0.545455	0.454545	0.5	0.545455	0.521739	0.504132	0	331
ePC(40:2)	0.00506726	0.00291057	0.000877571	0.00645532	0.00735826	0.0022186	0.581785	0.570622	-0.0063649	0.0035888	1.27393	0.545455	0.545455	0.545455	0.545455	0.545455	0.487603	0	330
ePC(40:3)	0.00325162	0.00190826	0.000575363	0.0041497	0.00502506	0.00151511	0.554136	0.589018	-0.0042788	0.0024826	1.27619	0.272727	0.727273	0.5	0.272727	0.352941	0.454545	0	329
ePC(40:4)	0.00548365	0.0029134	0.000878424	0.00541319	0.00382146	0.00115221	-0.0486309	0.961729	-0.0029518	0.0030928	0.987151	0.636364	0.454545	0.538462	0.636364	0.583333	0.561983	0	328
ePC(40:5)	0.00829361	0.00394284	0.00118881	0.0069967	0.0065124	0.00196356	-0.565003	0.57969	-0.0034912	0.006085	0.843626	0.545455	0.636364	0.6	0.545455	0.571429	0.68595	0	327
ePC(40:6)	0.0129928	0.00832454	0.00250994	0.00843183	0.00602946	0.00181795	-1.47167	0.158165	-0.0019038	0.0110257	0.648963	0.636364	0.545455	0.583333	0.636364	0.608696	0.669421	0	326
ePE Total	0.198277	0.111091	0.0334953	0.164073	0.0972737	0.0293291	-0.768261	0.451464	-0.0586656	0.127073	0.827495	0.636364	0.636364	0.636364	0.636364	0.636364	0.603306	0	297
ePE(32:0)	4.72015e-05	0.00015655	4.72015e-05	9.89855e-05	0.000328298	9.89855e-05	0.472208	0.643891	-0.0002805	0.000177	2.09709	0.0909091	0.909091	0.5	0.0909091	0.153846	0.504132	0	324
ePE(32:1)	0.000270385	0.000605815	0.00018266	0.000433592	0.000896041	0.000270167	0.500449	0.622972	-0.0008435	0.0005171	1.60361	0.272727	0.818182	0.6	0.272727	0.375	0.57438	0	323
ePE(32:2)	0	0	0	9.94128e-05	0.000216719	6.53431e-05	1.5214	0.159132	-0.0002357	3.69e-05		0.272727	1	1	0.272727	0.428571	0.636364	0	322
ePE(32:3)	0	0	0	0.000431222	0.000838226	0.000252735	1.70622	0.118776	-0.0009584	9.6e-05		0.454545	1	1	0.454545	0.625	0.727273	0	321
ePE(34:0)	1.77005e-05	5.87061e-05	1.77005e-05	0.000341775	0.000521285	0.000157173	2.04894	0.0669381	-0.000654	5.9e-06	19.3087	0.454545	0.909091	0.833333	0.454545	0.588235	0.702479	0	320
ePE(34:1)	0.00239321	0.00225663	0.0006804	0.00416508	0.00511275	0.00154155	1.05154	0.311138	-0.0052868	0.001743	1.74037	0.545455	0.636364	0.6	0.545455	0.571429	0.566116	0	319
ePE(34:2)	0.000793169	0.000649593	0.00019586	0.00179146	0.00258501	0.000779411	1.2422	0.239415	-0.0026747	0.0006781	2.25861	0.272727	0.727273	0.5	0.272727	0.352941	0.520661	0	318
ePE(34:3)	0.000127875	0.000424113	0.000127875	0.000121072	0.000212279	6.40046e-05	-0.0475752	0.962695	-0.0002915	0.0003051	0.946798	0.727273	0.0909091	0.444444	0.727273	0.551724	0.421488	0	317
ePE(34:4)	8.03636e-06	2.66536e-05	8.03636e-06	1.82401e-05	4.06389e-05	1.22531e-05	0.69634	0.495487	-4.08e-05	2.04e-05	2.26969	0.181818	0.909091	0.666667	0.181818	0.285714	0.553719	0	316
ePE(36:0)	3.26739e-05	8.8998e-05	2.68339e-05	0	0	0	-1.21763	0.251314	-2.33e-05	8.86e-05	0	1	0.181818	0.55	1	0.709677	0.590909	0	315
ePE(36:1)	0.00837851	0.00461062	0.00139016	0.00500654	0.0042574	0.00128366	-1.78207	0.0900241	-0.000575	0.007319	0.597545	0.818182	0.636364	0.692308	0.818182	0.75	0.735537	0	314
ePE(36:2)	0.0217317	0.0115431	0.00348039	0.0181846	0.0107329	0.00323608	-0.746392	0.46416	-0.0063662	0.0134605	0.836776	0.454545	0.636364	0.555556	0.454545	0.5	0.53719	0	313
ePE(36:3)	0.00139877	0.00215218	0.000648906	0.0012931	0.00224822	0.000677865	-0.112601	0.911471	-0.0018518	0.0020631	0.924459	0.727273	0.363636	0.533333	0.727273	0.615385	0.413223	0	312
ePE(36:4)	0.00104687	0.00172582	0.000520355	0.00102085	0.00132616	0.000399853	-0.0396397	0.968799	-0.0013429	0.0013949	0.975151	0.636364	0.272727	0.466667	0.636364	0.538462	0.438017	0	311
ePE(36:5)	0.000374882	0.000498961	0.000150442	0.00084941	0.000962324	0.000290152	1.45189	0.167107	-0.0011563	0.0002072	2.26581	0.545455	0.727273	0.666667	0.545455	0.6	0.644628	0	310
ePE(38:0)	0.0468593	0.0283738	0.00855503	0.0484768	0.038229	0.0115265	0.112686	0.911497	-0.0315602	0.0283252	1.03452	0.363636	0.545455	0.444444	0.363636	0.4	0.46281	0	309
ePE(38:1)	0.00209102	0.00202701	0.000611166	0.00226288	0.00244489	0.000737161	0.179482	0.859427	-0.0021693	0.0018256	1.08219	0.454545	0.545455	0.5	0.454545	0.47619	0.508264	0	308
ePE(38:2)	0.00210749	0.00242779	0.000732007	0.00340269	0.0040511	0.00122145	0.909549	0.376264	-0.0042656	0.0016752	1.61457	0.363636	0.636364	0.5	0.363636	0.421053	0.57438	0	307
ePE(38:3)	0.00124212	0.00138643	0.000418025	0.0034014	0.00384819	0.00116027	1.75085	0.104352	-0.0047319	0.0004133	2.73838	0.545455	0.727273	0.666667	0.545455	0.6	0.690083	0	306
ePE(38:4)	0.0159461	0.0102697	0.00309642	0.0161421	0.00953051	0.00287356	0.0464124	0.963444	-0.0090079	0.0086158	1.0123	0.545455	0.636364	0.6	0.545455	0.571429	0.545455	0	305
ePE(38:5)	0.00539301	0.00352516	0.00106287	0.00486371	0.00361889	0.00109114	-0.347483	0.731861	-0.0026481	0.0037067	0.901854	0.636364	0.545455	0.583333	0.636364	0.608696	0.520661	0	304
ePE(38:6)	0.00373979	0.00230475	0.00069491	0.00404066	0.00416749	0.00125655	0.209529	0.836748	-0.0032961	0.0026944	1.08045	0.363636	0.545455	0.444444	0.363636	0.4	0.421488	0	303
ePE(40:2)	0.0646979	0.0504856	0.015222	0.0318489	0.0242602	0.00731472	-1.94507	0.0715808	-0.0023794	0.0680773	0.492272	0.818182	0.636364	0.692308	0.818182	0.75	0.710744	0	302
ePE(40:3)	2.31716e-05	7.68516e-05	2.31716e-05	0.000606758	0.00170408	0.0005138	1.13467	0.282875	-0.0016564	0.0004893	26.1854	0.363636	0.909091	0.8	0.363636	0.5	0.636364	0	301
ePE(40:4)	0.00267654	0.00221341	0.000667368	0.00418639	0.00298895	0.000901203	1.3464	0.1945	-0.0038491	0.0008294	1.56411	0.545455	0.545455	0.545455	0.545455	0.545455	0.644628	0	300
ePE(40:5)	0.00365555	0.00300913	0.000907285	0.00418869	0.00369832	0.00111509	0.370863	0.714798	-0.0035318	0.0024656	1.14584	0.454545	0.545455	0.5	0.454545	0.47619	0.549587	0	299
ePE(40:6)	0.0132243	0.0106597	0.00321403	0.00679702	0.00682538	0.00205793	-1.68412	0.110408	-0.0015336	0.0143882	0.513979	0.818182	0.545455	0.642857	0.818182	0.72	0.714876	0	298
ePS Total	0.0100422	0.0102409	0.00308774	0.0117516	0.00682342	0.00205734	0.460687	0.650723	-0.009449	0.0060304	1.17021	0.545455	0.545455	0.545455	0.545455	0.545455	0.644628	0	281
ePS(34:1)	3.41975e-05	7.63858e-05	2.30312e-05	0.000370274	0.00102109	0.000307869	1.08858	0.301603	-0.0009801	0.0003079	10.8275	0.181818	0.818182	0.5	0.181818	0.266667	0.553719	0	296
ePS(36:0)	6.1153e-05	0.000202822	6.1153e-05	0.000111508	0.000229149	6.90911e-05	0.545756	0.591358	-0.0002428	0.0001421	1.82343	0.272727	0.909091	0.75	0.272727	0.4	0.586777	0	294
ePS(36:1)	0.00160186	0.00213831	0.000644725	0.00145786	0.00178731	0.000538895	-0.171369	0.865709	-0.0016088	0.0018968	0.910105	0.636364	0.272727	0.466667	0.636364	0.538462	0.504132	0	293
ePS(36:2)	0.000448918	0.00116247	0.000350498	0.000854317	0.00198268	0.000597802	0.585013	0.566624	-0.0018509	0.0010401	1.90306	0.181818	0.909091	0.666667	0.181818	0.285714	0.504132	0	292
ePS(36:3)	0	0	0	1.68545e-05	3.75246e-05	1.13141e-05	1.48969	0.167152	-4.05e-05	6.7e-06		0.181818	1	1	0.181818	0.307692	0.590909	0	291
ePS(38:1)	0.000585077	0.00127375	0.000384051	0.00102002	0.00138431	0.000417384	0.766846	0.452192	-0.0016181	0.0007482	1.7434	0.363636	0.818182	0.666667	0.363636	0.470588	0.607438	0	290
ePS(38:2)	0.00016254	0.000474378	0.00014303	0.000182825	0.00026548	8.00451e-05	0.123762	0.903074	-0.0003622	0.0003216	1.1248	0.363636	0.818182	0.666667	0.363636	0.470588	0.590909	0	289
ePS(38:3)	0.000174571	0.000271056	8.17266e-05	0.000943123	0.000867471	0.000261552	2.8047	0.0159784	-0.0013402	-0.0001969	5.40252	0.636364	0.909091	0.875	0.636364	0.736842	0.743802	0.241448	8
ePS(38:4)	0.00118431	0.00168331	0.000507538	0.000664645	0.00113314	0.000341653	-0.849378	0.407129	-0.0007566	0.0017959	0.561209	0.818182	0.363636	0.5625	0.818182	0.666667	0.553719	0	288
ePS(38:5)	4.19381e-05	9.38909e-05	2.83092e-05	0.00012505	0.000414744	0.00012505	0.648227	0.530111	-0.0003506	0.0001843	2.98178	0.0909091	0.818182	0.333333	0.0909091	0.142857	0.46281	0	287
ePS(38:6)	0.000143304	0.000320355	9.65907e-05	0.000251761	0.000466422	0.000140632	0.63571	0.533092	-0.0004643	0.0002474	1.75683	0.272727	0.818182	0.6	0.272727	0.375	0.590909	0	286
ePS(40:2)	0.00393416	0.0066165	0.00199495	0.00410273	0.00401805	0.00121149	0.0722236	0.943293	-0.0050372	0.0047001	1.04285	0.363636	0.727273	0.571429	0.363636	0.444444	0.570248	0	285
ePS(40:3)	0.000113017	0.000286999	8.65335e-05	0.00014186	0.000414558	0.000124994	0.189729	0.851669	-0.000346	0.0002883	1.25521	0.181818	0.818182	0.5	0.181818	0.266667	0.46281	0	284
ePS(40:4)	0.000608566	0.000871124	0.000262654	0.00101825	0.00123065	0.000371055	0.90117	0.379391	-0.001358	0.0005386	1.67319	0.363636	0.727273	0.571429	0.363636	0.444444	0.652893	0	283
ePS(40:5)	0.000592338	0.000994818	0.000299949	0.000103778	0.00018806	5.67021e-05	-1.60046	0.138544	-0.0001482	0.0011253	0.175201	0.818182	0.272727	0.529412	0.818182	0.642857	0.607438	0	282
LPC Total	0.267101	0.139214	0.0419747	0.220509	0.141963	0.0428035	-0.777178	0.446153	-0.125594	0.0648091	0.825565	0.454545	0.636364	0.555556	0.454545	0.5	0.636364	0	266
LPC(16:0)	0.118808	0.0586163	0.0176735	0.0959934	0.0662699	0.0199811	-0.855246	0.402694	-0.0328303	0.078459	0.807973	0.545455	0.636364	0.6	0.545455	0.571429	0.652893	0	280
LPC(16:1)	0.00476182	0.00285097	0.000859599	0.00596497	0.00463284	0.00139685	0.733558	0.473437	-0.0046245	0.0022182	1.25267	0.454545	0.636364	0.555556	0.454545	0.5	0.545455	0	279
LPC(18:0)	0.0525087	0.0272517	0.00821671	0.047961	0.0374838	0.0113018	-0.325461	0.748531	-0.0245995	0.0336949	0.913392	0.545455	0.545455	0.545455	0.545455	0.545455	0.553719	0	278
LPC(18:1)	0.0242289	0.0131746	0.00397228	0.0238707	0.0164068	0.00494683	-0.0564632	0.955559	-0.0128758	0.0135922	0.985215	0.454545	0.545455	0.5	0.454545	0.47619	0.528926	0	277
LPC(18:2)	0.0383045	0.0235978	0.007115	0.0263464	0.0166251	0.00501266	-1.37395	0.186358	-0.0061969	0.0301132	0.687814	0.636364	0.727273	0.7	0.636364	0.666667	0.661157	0	276
LPC(18:3)	0.00187008	0.00153362	0.000462403	0.00180724	0.00182497	0.000550248	-0.0874242	0.931229	-0.0014364	0.0015621	0.9664	0.636364	0.363636	0.5	0.636364	0.56	0.528926	0	275
LPC(20:0)	0.000221561	0.000256969	7.7479e-05	0.000727166	0.00123682	0.000372916	1.32747	0.211579	-0.0013001	0.0002889	3.28202	0.363636	0.818182	0.666667	0.363636	0.470588	0.570248	0	274
LPC(20:1)	0.00043128	0.000528591	0.000159376	0.000586906	0.000757874	0.000228508	0.558605	0.583365	-0.0007368	0.0004255	1.36085	0.363636	0.636364	0.5	0.363636	0.421053	0.561983	0	273
LPC(20:2)	0.000489545	0.000733556	0.000221176	0.00050494	0.000798948	0.000240892	0.0470754	0.962923	-0.0006976	0.0006668	1.03145	0.272727	0.727273	0.5	0.272727	0.352941	0.557851	0	272
LPC(20:3)	0.003335	0.00257174	0.000775409	0.00331298	0.00226067	0.000681617	-0.0213362	0.983192	-0.0021315	0.0021756	0.993395	0.545455	0.454545	0.5	0.545455	0.521739	0.512397	0	271
LPC(20:4)	0.016379	0.013596	0.00409935	0.0105824	0.0076155	0.00229616	-1.23367	0.235461	-0.0040046	0.0155977	0.646098	0.727273	0.545455	0.615385	0.727273	0.666667	0.628099	0	270
LPC(20:5)	0.00125269	0.00132809	0.000400435	0.000918776	0.000580081	0.000174901	-0.764164	0.457747	-0.0005776	0.0012454	0.733443	0.636364	0.363636	0.5	0.636364	0.56	0.508264	0	269
LPC(22:5)	0.000923162	0.000876472	0.000264266	0.000171006	0.000453841	0.000136838	-2.52747	0.0232086	0.0001314	0.0013729	0.18524	0.909091	0.727273	0.769231	0.909091	0.833333	0.826446	0	268
LPC(22:6)	0.00358726	0.00280039	0.00084435	0.00176138	0.00205523	0.000619674	-1.74335	0.0980041	-0.0003588	0.0040106	0.49101	0.818182	0.454545	0.6	0.818182	0.692308	0.719008	0	267
LPE Total	0.064468	0.0331541	0.00999633	0.0638937	0.0415745	0.0125352	-0.0358215	0.971797	-0.0328699	0.0340186	0.991091	0.454545	0.545455	0.5	0.454545	0.47619	0.520661	0	252
LPE(16:0)	0.0325822	0.0156769	0.00472677	0.0296567	0.024141	0.00727879	-0.337088	0.740139	-0.0151783	0.0210294	0.91021	0.545455	0.727273	0.666667	0.545455	0.6	0.578512	0	265
LPE(16:1)	0.00105191	0.000943016	0.00028433	0.00161233	0.00131099	0.000395277	1.15095	0.264678	-0.0015761	0.0004553	1.53276	0.636364	0.636364	0.636364	0.636364	0.636364	0.603306	0	264
LPE(18:1)	0.0132031	0.00857777	0.00258629	0.0154241	0.0146358	0.00441286	0.434215	0.66988	-0.0128905	0.0084485	1.16822	0.363636	0.545455	0.444444	0.363636	0.4	0.512397	0	263
LPE(18:2)	0.00601529	0.00367205	0.00110716	0.00515025	0.0034552	0.00104178	-0.569018	0.575702	-0.0023061	0.0040362	0.856193	0.545455	0.454545	0.5	0.545455	0.521739	0.53719	0	262
LPE(18:3)	0.000400669	0.000707944	0.000213453	0.000260058	0.000437768	0.000131992	-0.560277	0.582742	-0.0003829	0.0006641	0.64906	0.727273	0.272727	0.5	0.727273	0.592593	0.549587	0	261
LPE(20:0)	0.000534402	0.000734963	0.0002216	0.000627844	0.0006057	0.000182625	0.325406	0.748376	-0.0006924	0.0005056	1.17485	0.545455	0.636364	0.6	0.545455	0.571429	0.57438	0	260
LPE(20:1)	0.000635664	0.000847322	0.000255477	0.000856297	0.00112169	0.000338203	0.520543	0.608823	-0.0011048	0.0006635	1.34709	0.363636	0.727273	0.571429	0.363636	0.444444	0.528926	0	259
LPE(20:2)	0.00026718	0.000416159	0.000125477	0.00071279	0.00086452	0.000260663	1.54035	0.14516	-0.0010491	0.0001578	2.66783	0.545455	0.727273	0.666667	0.545455	0.6	0.681818	0	258
LPE(20:3)	0.00106487	0.00141559	0.000426816	0.00111118	0.00100809	0.000303951	0.0883796	0.930547	-0.0011393	0.0010467	1.04349	0.454545	0.818182	0.714286	0.454545	0.555556	0.545455	0	257
LPE(20:4)	0.00392408	0.00231431	0.00069779	0.00348618	0.00193667	0.000583927	-0.481271	0.635709	-0.0014601	0.0023359	0.888407	0.545455	0.545455	0.545455	0.545455	0.545455	0.561983	0	256
LPE(20:5)	0.000390009	0.000543875	0.000163985	0.000549479	0.000811763	0.000244756	0.541286	0.595145	-0.000774	0.0004551	1.40889	0.363636	0.636364	0.5	0.363636	0.421053	0.582645	0	255
LPE(22:5)	0.00110788	0.00115563	0.000348434	0.00170178	0.00177596	0.000535472	0.929628	0.365442	-0.0019265	0.0007387	1.53607	0.363636	0.818182	0.666667	0.363636	0.470588	0.640496	0	254
LPE(22:6)	0.00329071	0.00175285	0.000528503	0.00274473	0.00240809	0.000726065	-0.607964	0.550693	-0.0013273	0.0024193	0.834084	0.636364	0.545455	0.583333	0.636364	0.608696	0.595041	0	253
PA Total	0.0609045	0.0351343	0.0105934	0.0488967	0.0424541	0.0128004	-0.722693	0.478525	-0.0226512	0.0466668	0.802842	0.636364	0.545455	0.583333	0.636364	0.608696	0.619835	0	230
PA(32:0)	0.00648707	0.00370501	0.0011171	0.00657415	0.00691465	0.00208484	0.0368186	0.971106	-0.005021	0.0048468	1.01342	0.363636	0.454545	0.4	0.363636	0.380952	0.42562	0	251
PA(32:1)	0.00182832	0.00207308	0.000625056	0.00219168	0.00388769	0.00117218	0.273526	0.788116	-0.0031344	0.0024077	1.19874	0.363636	0.636364	0.5	0.363636	0.421053	0.442149	0	250
PA(32:2)	0.000227654	0.000301735	9.09764e-05	0.00045653	0.000568842	0.000171512	1.17888	0.256555	-0.0006339	0.0001761	2.00537	0.454545	0.636364	0.555556	0.454545	0.5	0.652893	0	249
PA(32:3)	4.34928e-05	0.000144249	4.34928e-05	5.67487e-05	0.000137617	4.1493e-05	0.220525	0.827703	-0.0001386	0.0001121	1.30478	0.181818	0.909091	0.666667	0.181818	0.285714	0.53719	0	248
PA(32:4)	0	0	0	1.33824e-05	4.43843e-05	1.33824e-05	1	0.340893	-4.13e-05	1.45e-05		0.0909091	1	1	0.0909091	0.166667	0.545455	0	247
PA(34:1)	0.0107374	0.00745649	0.00224822	0.0103853	0.0121502	0.00366342	-0.0819195	0.935691	-0.0086139	0.0093181	0.967207	0.636364	0.454545	0.538462	0.636364	0.583333	0.61157	0	246
PA(34:2)	0.0215128	0.0115781	0.00349092	0.0143846	0.0113036	0.00340815	-1.46107	0.159538	-0.0030487	0.017305	0.668654	0.727273	0.636364	0.666667	0.727273	0.695652	0.669421	0	245
PA(34:3)	0.0011725	0.00110488	0.000333135	0.000540271	0.000805135	0.000242757	-1.5338	0.142201	-0.0002276	0.0014921	0.460784	0.727273	0.454545	0.571429	0.727273	0.64	0.731405	0	244
PA(34:4)	7.46364e-06	2.47541e-05	7.46364e-06	1.72454e-05	5.71964e-05	1.72454e-05	0.520549	0.61104	-4.9e-05	2.94e-05	2.31058	0.0909091	0.909091	0.5	0.0909091	0.153846	0.504132	0	243
PA(36:2)	0.00623553	0.00382497	0.00115327	0.00490952	0.00381814	0.00115121	-0.813748	0.425372	-0.0020731	0.0047251	0.787345	0.545455	0.545455	0.545455	0.545455	0.545455	0.595041	0	242
PA(36:3)	0.00397451	0.00334924	0.00100983	0.00358914	0.00392534	0.00118354	-0.247697	0.806956	-0.00286	0.0036307	0.90304	0.636364	0.454545	0.538462	0.636364	0.583333	0.561983	0	241
PA(36:4)	0.00454303	0.00334264	0.00100784	0.00193169	0.00248849	0.000750309	-2.07832	0.0518714	-9.6e-06	0.0052323	0.425198	0.727273	0.545455	0.615385	0.727273	0.666667	0.77686	0.241448	7
PA(36:5)	0.000247085	0.000345463	0.000104161	0.000327919	0.000477553	0.000143988	0.454856	0.654587	-0.0004515	0.0002899	1.32715	0.272727	0.727273	0.5	0.272727	0.352941	0.53719	0	240
PA(36:6)	0.00013494	0.000184601	5.56593e-05	0	0	0	-2.42439	0.0357921	1.88e-05	0.000251	0	1	0.454545	0.647059	1	0.785714	0.727273	0	239
PA(38:2)	0.000247272	0.000386811	0.000116628	0.000102514	0.00015587	4.69966e-05	-1.15125	0.270112	-0.0001175	0.000407	0.414578	0.727273	0.363636	0.533333	0.727273	0.615385	0.549587	0	238
PA(38:3)	0.000462781	0.000490372	0.000147853	0.000532544	0.000521646	0.000157282	0.32318	0.749927	-0.0005201	0.0003805	1.15075	0.454545	0.727273	0.625	0.454545	0.526316	0.53719	0	237
PA(38:4)	0.00135596	0.000868282	0.000261797	0.00165491	0.00176079	0.000530899	0.505039	0.621073	-0.0015337	0.0009358	1.22047	0.363636	0.545455	0.444444	0.363636	0.4	0.475207	0	236
PA(38:5)	0.000662293	0.000597211	0.000180066	0.000437483	0.00058406	0.000176101	-0.892586	0.382698	-0.0003006	0.0007502	0.660558	0.818182	0.454545	0.6	0.818182	0.692308	0.669421	0	235
PA(38:6)	0.000685264	0.000551598	0.000166313	0.000316337	0.000364955	0.000110038	-1.85	0.0814237	-4.71e-05	0.0007849	0.461628	0.727273	0.636364	0.666667	0.727273	0.695652	0.727273	0	234
PA(40:5)	4.12888e-05	7.51531e-05	2.26595e-05	8.17294e-05	0.00018196	5.48629e-05	0.681297	0.50736	-0.0001643	8.34e-05	1.97946	0.181818	0.727273	0.4	0.181818	0.25	0.479339	0	233
PA(40:6)	0.000202177	0.000212824	6.41689e-05	0.0002631	0.000338188	0.000101967	0.50568	0.619633	-0.0003122	0.0001904	1.30134	0.363636	0.727273	0.571429	0.363636	0.444444	0.504132	0	232
PA(40:7)	9.56595e-05	0.000219634	6.62223e-05	0.000129884	0.000267509	8.06569e-05	0.327947	0.746488	-0.0002519	0.0001835	1.35777	0.181818	0.818182	0.5	0.181818	0.266667	0.545455	0	231
PC Total	13.5944	6.56016	1.97796	11.9617	6.07714	1.83233	-0.605561	0.551656	-3.28098	4.1472	0.879896	0.454545	0.636364	0.555556	0.454545	0.5	0.603306	0	178
PC(28:1)	0.00492421	0.00285299	0.00086021	0.00528	0.00337299	0.001017	0.267113	0.792192	-0.0031343	0.0024227	1.07225	0.454545	0.545455	0.5	0.454545	0.47619	0.495868	0	229
PC(30:0)	0.0208078	0.0105055	0.00316754	0.048201	0.0294421	0.00887711	2.90635	0.012687	-0.0470541	-0.0077324	2.31649	0.727273	0.818182	0.8	0.727273	0.761905	0.785124	0.29775	2
PC(30:1)	0.00297069	0.00299993	0.000904514	0.00949833	0.0105167	0.0031709	1.97964	0.0719339	-0.0134058	0.0003506	3.19734	0.545455	0.818182	0.75	0.545455	0.631579	0.752066	0	228
PC(32:0)	0.229214	0.122364	0.0368942	0.312408	0.16868	0.050859	1.32408	0.201829	-0.214259	0.0478705	1.36295	0.545455	0.818182	0.75	0.545455	0.631579	0.661157	0	227
PC(32:1)	0.204462	0.164407	0.0495704	0.432636	0.491848	0.148298	1.45926	0.169742	-0.554343	0.0979928	2.11598	0.454545	0.727273	0.625	0.454545	0.526316	0.669421	0	226
PC(32:2)	0.0336378	0.0169802	0.00511971	0.0447372	0.0458542	0.0138256	0.752859	0.46527	-0.0418529	0.019654	1.32997	0.363636	0.636364	0.5	0.363636	0.421053	0.495868	0	225
PC(34:0)	0.0522315	0.0217308	0.00655207	0.0594288	0.0322068	0.00971071	0.614403	0.546836	-0.0316332	0.0172385	1.1378	0.636364	0.272727	0.466667	0.636364	0.538462	0.582645	0	224
PC(34:1)	1.80998	0.880967	0.265622	1.96116	1.3032	0.392931	0.318748	0.753678	-1.14053	0.83817	1.08352	0.454545	0.545455	0.5	0.454545	0.47619	0.504132	0	223
PC(34:2)	3.99714	1.79617	0.541565	2.80682	1.67439	0.504846	-1.60772	0.123646	-0.354083	2.73473	0.702206	0.636364	0.727273	0.7	0.636364	0.666667	0.694215	0	222
PC(34:3)	0.201269	0.108542	0.0327266	0.14264	0.0934235	0.0281682	-1.35779	0.189984	-0.0314422	0.1487	0.708704	0.727273	0.636364	0.666667	0.727273	0.695652	0.661157	0	221
PC(34:4)	0.013048	0.00721193	0.00217448	0.0110925	0.00690548	0.00208208	-0.649546	0.52339	-0.0043244	0.0082354	0.850131	0.727273	0.545455	0.615385	0.727273	0.666667	0.586777	0	220
PC(36:0)	0.00713702	0.00513717	0.00154892	0.0252581	0.0522091	0.0157417	1.14562	0.278134	-0.0511162	0.014874	3.53903	0.454545	0.727273	0.625	0.454545	0.526316	0.586777	0	219
PC(36:1)	0.210794	0.0957175	0.0288599	0.387384	0.293968	0.0886346	1.89444	0.0823177	-0.371032	0.0178528	1.83773	0.454545	0.818182	0.714286	0.454545	0.555556	0.652893	0	218
PC(36:2)	1.59378	0.733078	0.221031	1.55641	1.04618	0.315435	-0.0970433	0.92377	-0.766068	0.840824	0.976548	0.454545	0.545455	0.5	0.454545	0.47619	0.545455	0	217
PC(36:3)	0.867892	0.425578	0.128317	0.776412	0.422302	0.127329	-0.506061	0.618347	-0.285599	0.46856	0.894595	0.363636	0.636364	0.5	0.363636	0.421053	0.61157	0	216
PC(36:4)	1.72802	1.14448	0.345074	1.24634	0.677429	0.204253	-1.20123	0.246886	-0.354771	1.31814	0.72125	0.727273	0.454545	0.571429	0.727273	0.64	0.595041	0	215
PC(36:5)	0.148223	0.100696	0.0303609	0.0744062	0.0464524	0.0140059	-2.20772	0.0443603	0.0040709	0.143562	0.501989	0.727273	0.545455	0.615385	0.727273	0.666667	0.735537	0.241448	6
PC(36:6)	0.00482912	0.00304074	0.000916817	0.0030417	0.00368856	0.00111214	-1.24012	0.229799	-0.0012191	0.004794	0.629867	0.818182	0.545455	0.642857	0.818182	0.72	0.710744	0	214
PC(38:0)	0.0342139	0.028526	0.00860092	0.0465998	0.048709	0.0146863	0.727748	0.477195	-0.047888	0.0231162	1.36201	0.545455	0.727273	0.666667	0.545455	0.6	0.586777	0	213
PC(38:1)	0.0710728	0.0801917	0.0241787	0.0572695	0.044531	0.0134266	-0.499099	0.62466	-0.0438871	0.0714938	0.805786	0.727273	0.454545	0.571429	0.727273	0.64	0.53719	0	212
PC(38:2)	0.0219193	0.0101041	0.00304651	0.0411316	0.0355611	0.0107221	1.72362	0.111287	-0.0424634	0.0040389	1.8765	0.454545	0.727273	0.625	0.454545	0.526316	0.628099	0	211
PC(38:3)	0.193946	0.0978638	0.029507	0.236025	0.132946	0.0400848	0.845402	0.408759	-0.145906	0.0617478	1.21696	0.545455	0.545455	0.545455	0.545455	0.545455	0.61157	0	210
PC(38:4)	0.80005	0.543051	0.163736	0.709047	0.468239	0.141179	-0.420925	0.678395	-0.359976	0.541982	0.886254	0.636364	0.454545	0.538462	0.636364	0.583333	0.545455	0	209
PC(38:5)	0.406625	0.258111	0.0778233	0.286838	0.167078	0.050376	-1.29213	0.213474	-0.0735924	0.313166	0.705412	0.636364	0.636364	0.636364	0.636364	0.636364	0.61157	0	208
PC(38:6)	0.530759	0.367758	0.110883	0.327293	0.297131	0.0895883	-1.42731	0.169591	-0.093893	0.500824	0.616652	0.909091	0.545455	0.666667	0.909091	0.769231	0.661157	0	207
PC(40:2)	0.0152834	0.0193048	0.00582062	0.0211794	0.0206676	0.00623152	0.691436	0.497277	-0.0236832	0.0118913	1.38577	0.363636	0.909091	0.8	0.363636	0.5	0.578512	0	206
PC(40:3)	0.0375391	0.0639237	0.0192737	0.0234409	0.0140617	0.00423978	-0.714393	0.489913	-0.0270673	0.0552637	0.624439	0.727273	0.363636	0.533333	0.727273	0.615385	0.429752	0	205
PC(40:4)	0.0183811	0.0113734	0.0034292	0.0223035	0.0167544	0.00505164	0.642437	0.528869	-0.0166586	0.0088136	1.2134	0.454545	0.545455	0.5	0.454545	0.47619	0.545455	0	204
PC(40:5)	0.0563717	0.0278316	0.00839154	0.0522956	0.0375467	0.0113207	-0.289255	0.775613	-0.0253188	0.033471	0.927692	0.545455	0.636364	0.6	0.545455	0.571429	0.578512	0	203
PC(40:6)	0.164325	0.117058	0.0352942	0.142048	0.149473	0.0450677	-0.389165	0.701501	-0.0971301	0.141684	0.864433	0.636364	0.454545	0.538462	0.636364	0.583333	0.603306	0	202
PC(40:7)	0.0471908	0.0347265	0.0104704	0.0334096	0.0266799	0.00804431	-1.04373	0.309877	-0.0137614	0.0413239	0.707968	0.636364	0.454545	0.538462	0.636364	0.583333	0.619835	0	201
PC(40:8)	0.0131811	0.00725851	0.00218852	0.0138691	0.00858982	0.00258993	0.202904	0.841316	-0.007761	0.006385	1.0522	0.454545	0.454545	0.454545	0.454545	0.454545	0.495868	0	200
PC(42:10)	0.0016484	0.00303261	0.000914367	0.00172643	0.00356743	0.00107562	0.0552686	0.956487	-0.0030229	0.0028668	1.04733	0.272727	0.818182	0.6	0.272727	0.375	0.471074	0	199
PC(42:11)	0.00029826	0.000989216	0.00029826	0.00097471	0.00323275	0.00097471	0.663627	0.519625	-0.0028027	0.0014498	3.26799	0.0909091	0.909091	0.5	0.0909091	0.153846	0.504132	0	198
PC(42:2)	0.00119409	0.00337638	0.00101802	0.00370593	0.00763196	0.00230112	0.998245	0.33538	-0.0077606	0.002737	3.10355	0.363636	0.909091	0.8	0.363636	0.5	0.710744	0	197
PC(42:3)	0.0167387	0.0357674	0.0107843	0.00950143	0.0065432	0.00197285	-0.660139	0.523161	-0.0156317	0.0301062	0.567632	0.727273	0.0909091	0.444444	0.727273	0.551724	0.404959	0	196
PC(42:4)	0.0071611	0.0157314	0.00474321	0.00555703	0.00621005	0.0018724	-0.314562	0.75807	-0.0090331	0.0122412	0.776001	0.727273	0.272727	0.5	0.727273	0.592593	0.413223	0	195
PC(42:5)	0.0102178	0.0182091	0.00549024	0.00693574	0.0060979	0.00183859	-0.566859	0.581077	-0.0087955	0.0153596	0.67879	0.818182	0.272727	0.529412	0.818182	0.642857	0.46281	0	194
PC(42:6)	0	0	0	0.000340323	0.00112872	0.000340323	1	0.340893	-0.0010502	0.0003696		0.0909091	1	1	0.0909091	0.166667	0.545455	0	193
PC(42:7)	0	0	0	0.000766139	0.00254099	0.000766139	1	0.340893	-0.0023643	0.000832		0.0909091	1	1	0.0909091	0.166667	0.545455	0	192
PC(42:8)	0	0	0	0.00174507	0.00427647	0.0012894	1.35339	0.205731	-0.0044347	0.0009446		0.181818	1	1	0.181818	0.307692	0.590909	0	191
PC(42:9)	0.000136589	0.000453016	0.000136589	0.00170806	0.00491248	0.00148117	1.05648	0.315199	-0.0046742	0.0015313	12.505	0.181818	0.909091	0.666667	0.181818	0.285714	0.553719	0	190
PC(44:12)	0.00101061	0.00163257	0.00049224	0.00236719	0.00742247	0.00223796	0.592015	0.565847	-0.0061365	0.0034233	2.34233	0.0909091	0.727273	0.25	0.0909091	0.133333	0.417355	0	187
PC(44:4)	0.000258002	0.000855696	0.000258002	0	0	0	-1	0.340893	-0.0002802	0.0007962	0	1	0.0909091	0.52381	1	0.6875	0.545455	0	184
PC(44:5)	0.0142081	0.0145016	0.00437238	0.0104428	0.0113518	0.00342269	-0.678093	0.505926	-0.0078175	0.015348	0.734993	0.727273	0.454545	0.571429	0.727273	0.64	0.570248	0	183
PC(44:6)	0.00031112	0.00103187	0.00031112	0	0	0	-1	0.340893	-0.0003379	0.0009601	0	1	0.0909091	0.52381	1	0.6875	0.545455	0	182
PE Total	5.83448	2.80954	0.847108	5.06656	3.43852	1.03675	-0.573581	0.572897	-2.02481	3.56066	0.868382	0.636364	0.636364	0.636364	0.636364	0.636364	0.603306	0	124
PE(28:0)	0.000393748	0.000825262	0.000248826	0.000528558	0.000613033	0.000184836	0.434916	0.668665	-0.0007814	0.0005118	1.34237	0.545455	0.818182	0.75	0.545455	0.631579	0.68595	0	177
PE(28:1)	9.29869e-05	0.000218111	6.5763e-05	0.00071428	0.00215103	0.000648561	0.95307	0.362582	-0.0019811	0.0007385	7.68151	0.181818	0.818182	0.5	0.181818	0.266667	0.545455	0	176
PE(30:0)	0.000371296	0.00052143	0.000157217	0.00147901	0.00164297	0.000495375	2.13134	0.0544354	-0.0021918	-2.36e-05	3.98337	0.545455	0.727273	0.666667	0.545455	0.6	0.669421	0	175
PE(30:1)	0.000151727	0.000343898	0.000103689	0.00106928	0.00219757	0.000662593	1.36815	0.199858	-0.0023165	0.0004814	7.0474	0.272727	0.818182	0.6	0.272727	0.375	0.628099	0	174
PE(32:0)	0.00240791	0.00273222	0.000823795	0.00392203	0.00556375	0.00167753	0.810174	0.430885	-0.0054126	0.0023843	1.62881	0.454545	0.727273	0.625	0.454545	0.526316	0.557851	0	173
PE(32:1)	0.0176325	0.0180336	0.00543735	0.0516687	0.0917678	0.027669	1.20703	0.253258	-0.0928567	0.0247842	2.93031	0.363636	0.818182	0.666667	0.363636	0.470588	0.595041	0	172
PE(32:2)	0.00146714	0.00130995	0.000394966	0.00521679	0.00979822	0.00295427	1.25804	0.236	-0.009967	0.0024677	3.55575	0.454545	0.818182	0.714286	0.454545	0.555556	0.628099	0	171
PE(34:0)	0.0018642	0.00308573	0.000930381	0.00111185	0.00141591	0.000426913	-0.734964	0.474466	-0.001383	0.0028876	0.596423	0.727273	0.272727	0.5	0.727273	0.592593	0.46281	0	170
PE(34:1)	0.195771	0.105263	0.0317379	0.251898	0.270063	0.0814271	0.642223	0.531916	-0.238427	0.126174	1.28669	0.363636	0.545455	0.444444	0.363636	0.4	0.46281	0	169
PE(34:2)	0.618035	0.267691	0.0807118	0.523589	0.437286	0.131847	-0.61095	0.549522	-0.228022	0.416915	0.847183	0.636364	0.636364	0.636364	0.636364	0.636364	0.652893	0	168
PE(34:3)	0.0306513	0.0195518	0.00589508	0.0278728	0.0330356	0.00996061	-0.240059	0.813289	-0.0213652	0.0269222	0.909351	0.727273	0.454545	0.571429	0.727273	0.64	0.636364	0	167
PE(34:4)	0.000602263	0.000686933	0.000207118	0.00230286	0.00397925	0.00119979	1.39676	0.191054	-0.0042403	0.0008391	3.82368	0.363636	0.727273	0.571429	0.363636	0.444444	0.557851	0	166
PE(36:0)	0.00169283	0.00157713	0.000475522	0.00155729	0.00278369	0.000839314	-0.140505	0.890034	-0.0018767	0.0021478	0.919933	0.727273	0.545455	0.615385	0.727273	0.666667	0.586777	0	165
PE(36:1)	0.108298	0.0490774	0.0147974	0.137575	0.111006	0.0334695	0.800038	0.437278	-0.105612	0.047058	1.27034	0.545455	0.636364	0.6	0.545455	0.571429	0.553719	0	164
PE(36:2)	0.905174	0.415581	0.125302	0.750434	0.479666	0.144625	-0.808652	0.428421	-0.244421	0.553901	0.829049	0.454545	0.727273	0.625	0.454545	0.526316	0.603306	0	163
PE(36:3)	0.360895	0.183629	0.0553662	0.355554	0.31815	0.0959259	-0.0482172	0.96214	-0.225695	0.236376	0.985202	0.545455	0.545455	0.545455	0.545455	0.545455	0.586777	0	162
PE(36:4)	0.34094	0.202036	0.060916	0.376399	0.328884	0.0991622	0.30468	0.764395	-0.278219	0.207303	1.104	0.272727	0.545455	0.375	0.272727	0.315789	0.487603	0	161
PE(36:5)	0.0381689	0.0198279	0.00597834	0.0392286	0.0381313	0.011497	0.0817757	0.935903	-0.0280906	0.0259712	1.02776	0.363636	0.363636	0.363636	0.363636	0.363636	0.404959	0	160
PE(36:6)	0.00133598	0.00126149	0.000380352	0.00202394	0.00352005	0.00106134	0.610201	0.552638	-0.0030397	0.0016638	1.51495	0.272727	0.636364	0.428571	0.272727	0.333333	0.380165	0	159
PE(38:0)	0.00156214	0.00232554	0.000701176	0.00179836	0.00234859	0.000708125	0.237043	0.815035	-0.002315	0.0018425	1.15122	0.363636	0.727273	0.571429	0.363636	0.444444	0.53719	0	158
PE(38:1)	0.00539853	0.00304449	0.000917948	0.00601586	0.0101619	0.00306392	0.193008	0.85024	-0.0072892	0.0060546	1.11435	0.272727	0.545455	0.375	0.272727	0.315789	0.322314	0	157
PE(38:2)	0.00969689	0.00652209	0.00196648	0.0168465	0.0187763	0.00566128	1.19298	0.255243	-0.019651	0.0053517	1.73731	0.454545	0.636364	0.555556	0.454545	0.5	0.570248	0	156
PE(38:3)	0.0992628	0.0521808	0.0157331	0.0987769	0.0632608	0.0190739	-0.0196494	0.984525	-0.0510903	0.052062	0.995106	0.454545	0.545455	0.5	0.454545	0.47619	0.512397	0	155
PE(38:4)	0.988831	0.544132	0.164062	0.906708	0.555676	0.167543	-0.350214	0.729841	-0.40702	0.571266	0.91695	0.545455	0.454545	0.5	0.545455	0.521739	0.545455	0	154
PE(38:5)	0.390315	0.240889	0.0726307	0.341838	0.297915	0.0898249	-0.419661	0.679401	-0.192483	0.289437	0.8758	0.727273	0.545455	0.615385	0.727273	0.666667	0.595041	0	153
PE(38:6)	0.856537	0.533077	0.160729	0.491293	0.437674	0.131964	-1.7563	0.0949185	-0.0685571	0.799044	0.573581	0.727273	0.636364	0.666667	0.727273	0.695652	0.694215	0	152
PE(40:2)	0.000464691	0.00122285	0.000368704	0.000229767	0.00076205	0.000229767	-0.540756	0.595795	-0.0006713	0.0011411	0.49445	0.909091	0.181818	0.526316	0.909091	0.666667	0.586777	0	151
PE(40:3)	6.80525e-05	0.000225705	6.80525e-05	0.00123034	0.00226144	0.000681849	1.69618	0.120112	-0.0025917	0.0002671	18.0792	0.545455	0.909091	0.857143	0.545455	0.666667	0.743802	0	150
PE(40:4)	0.0295963	0.0181193	0.00546317	0.0318759	0.0175567	0.00529353	0.299656	0.767534	-0.0181476	0.0135886	1.07702	0.545455	0.545455	0.545455	0.545455	0.545455	0.545455	0	149
PE(40:5)	0.0996152	0.0656274	0.0197874	0.0875735	0.0773065	0.0233088	-0.393839	0.697976	-0.051737	0.0758204	0.879118	0.727273	0.454545	0.571429	0.727273	0.64	0.636364	0	148
PE(40:6)	0.423721	0.27708	0.0835428	0.305344	0.390559	0.117758	-0.819884	0.422988	-0.1828	0.419554	0.720625	0.818182	0.545455	0.642857	0.818182	0.72	0.694215	0	147
PE(40:7)	0.224753	0.146684	0.0442268	0.185943	0.127457	0.0384296	-0.662397	0.515424	-0.0834075	0.161028	0.827321	0.545455	0.545455	0.545455	0.545455	0.545455	0.570248	0	146
PE(40:8)	0.0367251	0.026489	0.00798673	0.0288059	0.0227084	0.00684684	-0.752787	0.46055	-0.0140248	0.0298632	0.784365	0.636364	0.636364	0.636364	0.636364	0.636364	0.595041	0	145
PE(42:10)	0.00835458	0.0117609	0.00354604	0.0043643	0.00521003	0.00157088	-1.02884	0.321275	-0.0040999	0.0120805	0.522384	0.727273	0.363636	0.533333	0.727273	0.615385	0.570248	0	144
PE(42:2)	0	0	0	0.000475387	0.00125307	0.000377816	1.25825	0.236886	-0.0012635	0.0003127		0.181818	1	1	0.181818	0.307692	0.590909	0	143
PE(42:3)	3.69416e-05	0.000122522	3.69416e-05	0	0	0	-1	0.340893	-4.01e-05	0.000114	0	1	0.0909091	0.52381	1	0.6875	0.545455	0	142
PE(42:5)	0	0	0	0.000362357	0.00112285	0.000338553	1.07031	0.309631	-0.0010686	0.0003439		0.181818	1	1	0.181818	0.307692	0.590909	0	140
PE(42:6)	1.47505e-05	4.89217e-05	1.47505e-05	0.000670034	0.00176132	0.000531058	1.23344	0.245573	-0.0017635	0.0004529	45.4246	0.181818	0.909091	0.666667	0.181818	0.285714	0.553719	0	139
PE(42:7)	0.00110283	0.00190884	0.000575537	0.00130923	0.00256867	0.000774483	0.213907	0.832964	-0.0022192	0.0018064	1.18716	0.272727	0.727273	0.5	0.272727	0.352941	0.479339	0	138
PE(42:8)	0.00355287	0.00337666	0.0010181	0.00377692	0.00424708	0.00128054	0.136957	0.892504	-0.0036366	0.0031885	1.06306	0.454545	0.636364	0.555556	0.454545	0.5	0.475207	0	137
PE(42:9)	0.028926	0.0240327	0.00724612	0.0166614	0.0193876	0.00584558	-1.31735	0.203272	-0.0071558	0.031685	0.576	0.727273	0.545455	0.615385	0.727273	0.666667	0.702479	0	136
PE(44:10)	0	0	0	6.94523e-05	0.000230347	6.94523e-05	1	0.340893	-0.0002143	7.54e-05		0.0909091	1	1	0.0909091	0.166667	0.545455	0	135
PE(44:11)	0	0	0	0.000445435	0.00147734	0.000445435	1	0.340893	-0.0013746	0.0004837		0.0909091	1	1	0.0909091	0.166667	0.545455	0	134
PECer Total	0.000971784	0.00121196	0.00036542	0.00224661	0.00335426	0.00101135	1.18551	0.257747	-0.0035179	0.0009683	2.31184	0.272727	0.818182	0.6	0.272727	0.375	0.549587	0	118
PECer(16:0)	4.09258e-05	9.10589e-05	2.74553e-05	4.20545e-05	9.40636e-05	2.83612e-05	0.0285946	0.977472	-8.35e-05	8.12e-05	1.02758	0.181818	0.818182	0.5	0.181818	0.266667	0.5	0	123
PECer(16:1)	0	0	0	0.000600052	0.0011757	0.000354486	1.69274	0.121375	-0.0013395	0.0001394		0.363636	1	1	0.363636	0.533333	0.681818	0	122
PECer(18:0)	0.000336771	0.000509455	0.000153606	8.4418e-05	0.000279983	8.4418e-05	-1.43975	0.169783	-0.0001133	0.000618	0.250669	0.909091	0.363636	0.588235	0.909091	0.714286	0.636364	0	121
PE(Cer18:1)	0	0	0	0.000121845	0.000287566	8.67043e-05	1.40529	0.190231	-0.0003027	5.9e-05		0.181818	1	1	0.181818	0.307692	0.590909	0	120
PE(Cer(24:0)	0.000594087	0.00114711	0.000345868	0.00139824	0.00252996	0.000762811	0.960117	0.353349	-0.0025513	0.000943	2.3536	0.272727	0.818182	0.6	0.272727	0.375	0.570248	0	119
PI Total	0.89394	0.465148	0.140248	0.843068	0.471143	0.142055	-0.254843	0.801447	-0.365532	0.467277	0.943092	0.363636	0.363636	0.363636	0.363636	0.363636	0.512397	0	71
PI(34:1)	0.0254374	0.0178896	0.00539392	0.0548803	0.0685984	0.0206832	1.37745	0.19492	-0.0740303	0.0151445	2.15747	0.454545	0.727273	0.625	0.454545	0.526316	0.619835	0	117
PI(34:2)	0.03193	0.0206746	0.00623364	0.0383314	0.0279027	0.00841298	0.61136	0.548426	-0.028243	0.0154402	1.20048	0.454545	0.727273	0.625	0.454545	0.526316	0.561983	0	116
PI(34:3)	0.000160242	0.000468654	0.000141305	0.000510807	0.00104198	0.00031417	1.01765	0.326248	-0.0010691	0.000368	3.18772	0.272727	0.909091	0.75	0.272727	0.4	0.561983	0	115
PI(36:1)	0.0196035	0.0153429	0.00462606	0.0320013	0.0243369	0.00733785	1.42924	0.171196	-0.0304922	0.0056966	1.63243	0.454545	0.818182	0.714286	0.454545	0.555556	0.677686	0	113
PI(36:2)	0.159009	0.0694635	0.020944	0.129217	0.0841445	0.0253705	-0.905562	0.37633	-0.0388335	0.0984169	0.812641	0.363636	0.636364	0.5	0.363636	0.421053	0.586777	0	112
PI(36:3)	0.0259792	0.0175435	0.00528957	0.0338241	0.0235111	0.00708886	0.886943	0.386494	-0.026295	0.0106052	1.30197	0.545455	0.636364	0.6	0.545455	0.571429	0.586777	0	111
PI(36:4)	0.0254672	0.0215361	0.00649338	0.0345501	0.0219565	0.00662014	0.979485	0.339045	-0.0284262	0.0102605	1.35665	0.545455	0.727273	0.666667	0.545455	0.6	0.644628	0	110
PI(36:5)	0.000937561	0.00177448	0.000535026	0.000480684	0.00159425	0.000480684	-0.635221	0.532567	-0.0010434	0.0019572	0.512696	0.909091	0.363636	0.588235	0.909091	0.714286	0.628099	0	109
PI(36:6)	0	0	0	3.51636e-05	0.000116625	3.51636e-05	1	0.340893	-0.0001085	3.82e-05		0.0909091	1	1	0.0909091	0.166667	0.545455	0	108
PI(38:0)	0.000144562	0.000479457	0.000144562	0.000170372	0.000501793	0.000151296	0.123343	0.903069	-0.0004623	0.0004107	1.17854	0.181818	0.909091	0.666667	0.181818	0.285714	0.545455	0	107
PI(38:1)	0.000484671	0.000809462	0.000244062	0.000833952	0.00141961	0.000428029	0.70888	0.488676	-0.0013771	0.0006785	1.72065	0.363636	0.727273	0.571429	0.363636	0.444444	0.495868	0	106
PI(38:2)	0.00506652	0.00505561	0.00152432	0.00735061	0.00741728	0.00223639	0.843935	0.410004	-0.0079297	0.0033615	1.45082	0.363636	0.636364	0.5	0.363636	0.421053	0.561983	0	105
PI(38:3)	0.0885763	0.0503266	0.015174	0.0870976	0.0603178	0.0181865	-0.0624313	0.950859	-0.0479282	0.0508857	0.983306	0.545455	0.272727	0.428571	0.545455	0.48	0.504132	0	104
PI(38:4)	0.417773	0.23666	0.0713557	0.283282	0.137641	0.0415005	-1.62927	0.122697	-0.0376981	0.30668	0.678077	0.454545	0.545455	0.5	0.454545	0.47619	0.68595	0	103
PI(38:5)	0.0288173	0.0195804	0.0059037	0.0348423	0.0256642	0.00773804	0.619023	0.543371	-0.0263276	0.0142777	1.20907	0.454545	0.727273	0.625	0.454545	0.526316	0.553719	0	102
PI(38:6)	0.00448775	0.00365113	0.00110086	0.01372	0.0163899	0.00494174	1.82353	0.0955104	-0.0197933	0.0013287	3.05722	0.636364	0.818182	0.777778	0.636364	0.7	0.702479	0	101
PI(40:0)	0.0015019	0.00334537	0.00100867	0.00122657	0.0026648	0.000803467	-0.213511	0.833197	-0.0024146	0.0029653	0.816675	0.818182	0.181818	0.5	0.818182	0.62069	0.504132	0	100
PI(40:1)	0.00026601	0.000475446	0.000143352	0.000436985	0.00144932	0.000436985	0.371768	0.71648	-0.0011303	0.0007884	1.64274	0.0909091	0.727273	0.25	0.0909091	0.133333	0.380165	0	99
PI(40:2)	0.000135512	0.000325806	9.82343e-05	0.000649128	0.00132029	0.000398082	1.25265	0.235827	-0.0013689	0.0003417	4.79019	0.272727	0.818182	0.6	0.272727	0.375	0.561983	0	98
PI(40:3)	0.000957943	0.000751889	0.000226703	0.00159228	0.00194692	0.000587019	1.00805	0.331942	-0.001947	0.0006783	1.66219	0.454545	0.545455	0.5	0.454545	0.47619	0.516529	0	97
PI(40:4)	0.00699656	0.00573298	0.00172856	0.00972981	0.00631062	0.00190272	1.06325	0.300453	-0.0080955	0.002629	1.39066	0.636364	0.727273	0.7	0.636364	0.666667	0.61157	0	96
PI(40:5)	0.0189767	0.0110082	0.00331908	0.0225289	0.0162159	0.00488927	0.601097	0.555438	-0.015879	0.0087747	1.18718	0.545455	0.636364	0.6	0.545455	0.571429	0.595041	0	95
PI(40:6)	0.0223701	0.0121735	0.00367044	0.0436708	0.0482199	0.0145389	1.42051	0.182529	-0.0525797	0.0099784	1.95219	0.454545	0.727273	0.625	0.454545	0.526316	0.553719	0	94
PI(40:7)	0.00210616	0.00257746	0.000777132	0.0032267	0.00523853	0.00157948	0.636559	0.534284	-0.0047925	0.0025514	1.53203	0.272727	0.818182	0.6	0.272727	0.375	0.46281	0	93
PI(40:8)	0.000139909	0.00031132	9.38664e-05	0.000245483	0.000674872	0.000203482	0.471127	0.644771	-0.000573	0.0003619	1.75459	0.181818	0.818182	0.5	0.181818	0.266667	0.53719	0	92
PI(42:10)	0.000239634	0.000696691	0.00021006	0.000356437	0.00049148	0.000148187	0.454365	0.655004	-0.000653	0.0004194	1.48742	0.363636	0.818182	0.666667	0.363636	0.470588	0.628099	0	91
PI(42:2)	0.000301924	0.00044862	0.000135264	0.000492494	0.000511047	0.000154087	0.929456	0.36392	-0.0006183	0.0002371	1.63119	0.454545	0.727273	0.625	0.454545	0.526316	0.661157	0	90
PI(42:3)	0.000657688	0.00124602	0.000375688	7.85742e-05	0.000222667	6.71367e-05	-1.51744	0.158297	-0.000217	0.0013752	0.11947	0.909091	0.454545	0.625	0.909091	0.740741	0.652893	0	89
PI(42:4)	0.000133503	0.000263252	7.93734e-05	0.000311074	0.000546803	0.000164867	0.970444	0.347845	-0.0005593	0.0002041	2.33009	0.272727	0.818182	0.6	0.272727	0.375	0.553719	0	88
PI(42:5)	0.000454116	0.00060997	0.000183913	0.000714285	0.00117944	0.000355616	0.649842	0.525627	-0.0010953	0.000575	1.57291	0.272727	0.727273	0.5	0.272727	0.352941	0.438017	0	87
PI(42:6)	0.000147534	0.000306049	9.22772e-05	0.000471223	0.000575503	0.000173521	1.64701	0.12002	-0.0007336	8.63e-05	3.19399	0.545455	0.818182	0.75	0.545455	0.631579	0.714876	0	86
PI(42:7)	0.000416117	0.000799328	0.000241006	0.000735724	0.00173468	0.000523027	0.554986	0.587623	-0.0015209	0.0008817	1.76807	0.363636	0.727273	0.571429	0.363636	0.444444	0.57438	0	85
PI(42:8)	0.000175771	0.000404193	0.000121869	0.00080473	0.00234209	0.000706167	0.877692	0.399576	-0.0021238	0.0008659	4.57829	0.272727	0.818182	0.6	0.272727	0.375	0.57438	0	84
PI(42:9)	0.000178417	0.000218518	6.58856e-05	0.000633049	0.00163095	0.000491748	0.916334	0.38033	-0.0014896	0.0005803	3.54815	0.272727	0.727273	0.5	0.272727	0.352941	0.404959	0	83
PI(44:10)	0.000431865	0.00113987	0.000343682	7.1716e-05	0.000162706	4.90578e-05	-1.0374	0.323053	-0.000364	0.0010843	0.166061	0.818182	0.181818	0.5	0.818182	0.62069	0.516529	0	82
PI(44:11)	0.000413635	0.000796491	0.000240151	0.000530063	0.000611377	0.000184337	0.384579	0.704877	-0.0007479	0.0005151	1.28148	0.454545	0.818182	0.714286	0.454545	0.555556	0.561983	0	81
PI(44:12)	0.000893092	0.00122136	0.000368253	0.000268123	0.000445531	0.000134333	-1.59435	0.135592	-0.0001927	0.0014426	0.300219	0.727273	0.454545	0.571429	0.727273	0.64	0.590909	0	80
PI(44:2)	0.00106075	0.00199103	0.000600318	0.000567649	0.0013758	0.000414819	-0.67576	0.507889	-0.001029	0.0020152	0.53514	0.909091	0.272727	0.555556	0.909091	0.689655	0.504132	0	79
PI(44:3)	0.000355927	0.00111043	0.000334807	0.000556249	0.00149909	0.000451993	0.356136	0.725782	-0.0013737	0.000973	1.56282	0.181818	0.909091	0.666667	0.181818	0.285714	0.508264	0	78
PI(44:4)	0.000164563	0.000389944	0.000117573	0.000422184	0.000747033	0.000225239	1.01394	0.326611	-0.0007876	0.0002724	2.56549	0.363636	0.818182	0.666667	0.363636	0.470588	0.570248	0	77
PI(44:5)	0.00025206	0.000480663	0.000144925	0	0	0	-1.73924	0.112623	-5.02e-05	0.0005544	0	1	0.272727	0.578947	1	0.733333	0.636364	0	76
PI(44:6)	2.71195e-05	8.99451e-05	2.71195e-05	8.7e-06	2.88546e-05	8.7e-06	-0.646733	0.529945	-4.1e-05	7.78e-05	0.320803	0.909091	0.0909091	0.5	0.909091	0.645161	0.504132	0	75
PI(44:7)	1.36364e-06	4.52267e-06	1.36364e-06	0.000995891	0.00216519	0.000652828	1.52341	0.158633	-0.0023563	0.0003673	730.32	0.272727	1	1	0.272727	0.428571	0.603306	0	74
PI(44:8)	7.35908e-05	0.000212033	6.39304e-05	0.000473498	0.00155354	0.000468411	0.845911	0.41669	-0.0013861	0.0005862	6.4342	0.0909091	0.909091	0.5	0.0909091	0.153846	0.5	0	73
PI(44:9)	0.000236565	0.000455103	0.000137219	0.00014176	0.000255134	7.69258e-05	-0.602668	0.555325	-0.0002333	0.0004229	0.599241	0.818182	0.272727	0.529412	0.818182	0.642857	0.516529	0	72
PS Total	0.730364	0.348145	0.10497	0.6573	0.39399	0.118792	-0.460898	0.649919	-0.257614	0.403742	0.899962	0.545455	0.545455	0.545455	0.545455	0.545455	0.553719	0	24
PS(32:0)	0.000411384	0.00106857	0.000322185	0.000326487	0.000508356	0.000153275	-0.237949	0.815295	-0.0006593	0.0008291	0.793631	0.727273	0.181818	0.470588	0.727273	0.571429	0.417355	0	70
PS(32:1)	0.000105756	0.000269601	8.12877e-05	0.00131247	0.00250011	0.000753811	1.59159	0.141868	-0.0027883	0.0003748	12.4104	0.363636	0.909091	0.8	0.363636	0.5	0.661157	0	69
PS(34:0)	0.000502888	0.000777152	0.00023432	0.000740311	0.000819853	0.000247195	0.697066	0.493808	-0.0009479	0.0004731	1.47212	0.181818	0.818182	0.5	0.181818	0.266667	0.665289	0	68
PS(34:1)	0.0105141	0.00632598	0.00190735	0.0127965	0.0139267	0.00419907	0.494885	0.62838	-0.0119028	0.007338	1.21708	0.272727	0.727273	0.5	0.272727	0.352941	0.429752	0	67
PS(34:2)	0.011886	0.00811255	0.00244603	0.0112884	0.0137297	0.00413965	-0.124296	0.902608	-0.0094323	0.0106276	0.949718	0.909091	0.363636	0.588235	0.909091	0.714286	0.619835	0	66
PS(34:3)	0.000452574	0.00044995	0.000135665	0.000512838	0.000778177	0.000234629	0.222355	0.826849	-0.0006256	0.0005051	1.13316	0.272727	0.545455	0.375	0.272727	0.315789	0.475207	0	65
PS(34:4)	0.000239467	0.000794221	0.000239467	0.000523724	0.000933609	0.000281494	0.769155	0.451018	-0.0010552	0.0004867	2.18704	0.272727	0.909091	0.75	0.272727	0.4	0.669421	0	64
PS(36:0)	0.000987569	0.00127079	0.000383157	0.000930867	0.00110234	0.000332367	-0.111788	0.912128	-0.0010014	0.0011148	0.942585	0.636364	0.363636	0.5	0.636364	0.56	0.487603	0	63
PS(36:1)	0.12867	0.0692611	0.020883	0.141969	0.172854	0.0521176	0.236871	0.816412	-0.130417	0.103819	1.10336	0.272727	0.545455	0.375	0.272727	0.315789	0.371901	0	62
PS(36:2)	0.0710998	0.0307971	0.00928566	0.0793214	0.0541647	0.0163313	0.437635	0.667554	-0.0474097	0.0309664	1.11564	0.363636	0.454545	0.4	0.363636	0.380952	0.479339	0	61
PS(36:3)	0.00604325	0.00353438	0.00106566	0.011028	0.0123358	0.00371938	1.28838	0.222652	-0.0130555	0.0030859	1.82485	0.363636	0.727273	0.571429	0.363636	0.444444	0.553719	0	60
PS(36:4)	0.0113624	0.00998849	0.00301164	0.0143805	0.016531	0.0049843	0.518262	0.611179	-0.0151657	0.0091295	1.26562	0.272727	0.636364	0.428571	0.272727	0.333333	0.479339	0	59
PS(36:5)	0.0161253	0.011919	0.00359371	0.00722194	0.00463419	0.00139726	-2.30909	0.0380741	0.0008603	0.0169464	0.447863	0.818182	0.545455	0.642857	0.818182	0.72	0.752066	0	58
PS(36:6)	0.000330186	0.000535716	0.000161525	0.000541138	0.00162365	0.000489548	0.409213	0.689504	-0.0012863	0.0008644	1.63889	0.0909091	0.727273	0.25	0.0909091	0.133333	0.438017	0	57
PS(38:0)	0.000402391	0.00112477	0.000339132	0.000385053	0.00119065	0.000358994	-0.0351079	0.972343	-0.0010128	0.0010475	0.956913	0.909091	0.181818	0.526316	0.909091	0.666667	0.5	0	56
PS(38:1)	0.00336028	0.00377048	0.00113684	0.00541912	0.00801391	0.00241629	0.770995	0.453331	-0.0076291	0.0035114	1.6127	0.363636	0.727273	0.571429	0.363636	0.444444	0.570248	0	55
PS(38:2)	0.00501174	0.00299467	0.000902928	0.00564105	0.00873351	0.00263325	0.226063	0.82486	-0.0064361	0.0051775	1.12557	0.272727	0.454545	0.333333	0.272727	0.3	0.371901	0	54
PS(38:3)	0.0383122	0.0221225	0.00667019	0.0424995	0.0211715	0.00638344	0.453535	0.655055	-0.023446	0.0150714	1.10929	0.545455	0.545455	0.545455	0.545455	0.545455	0.570248	0	53
PS(38:4)	0.13115	0.0733319	0.0221104	0.112543	0.0961919	0.0290029	-0.510208	0.615879	-0.0574674	0.0946817	0.858124	0.727273	0.636364	0.666667	0.727273	0.695652	0.61157	0	52
PS(38:5)	0.0203116	0.00992469	0.00299241	0.0176402	0.0142265	0.00428944	-0.510783	0.615756	-0.0082383	0.0135812	0.868477	0.636364	0.545455	0.583333	0.636364	0.608696	0.595041	0	51
PS(38:6)	0.0208353	0.015	0.00452267	0.0109076	0.0130752	0.00394233	-1.6547	0.113883	-0.0025874	0.0224429	0.523514	0.636364	0.636364	0.636364	0.636364	0.636364	0.793388	0.241448	5
PS(38:7)	0.0110716	0.0121924	0.00367614	0.00634323	0.00539072	0.00162536	-1.17638	0.259386	-0.003656	0.0131128	0.572928	0.727273	0.454545	0.571429	0.727273	0.64	0.661157	0	50
PS(40:1)	0.00264958	0.00170722	0.000514746	0.00457649	0.00684449	0.00206369	0.905963	0.383966	-0.0063636	0.0025098	1.72725	0.545455	0.727273	0.666667	0.545455	0.6	0.553719	0	49
PS(40:2)	0.00203341	0.00209103	0.00063047	0.00204813	0.00380995	0.00114874	0.0112331	0.991181	-0.0027481	0.0027187	1.00724	0.181818	0.545455	0.285714	0.181818	0.222222	0.371901	0	48
PS(40:3)	0.00106332	0.00141911	0.000427878	0.00267113	0.0034834	0.00105028	1.4177	0.179399	-0.0039735	0.0007579	2.51207	0.545455	0.636364	0.6	0.545455	0.571429	0.665289	0	47
PS(40:4)	0.0180401	0.00906595	0.00273349	0.0190282	0.00770156	0.00232211	0.275495	0.785835	-0.0084698	0.0064935	1.05477	0.454545	0.545455	0.5	0.454545	0.47619	0.545455	0	46
PS(40:5)	0.0342554	0.0297149	0.00895938	0.0249789	0.0187326	0.0056481	-0.875884	0.393398	-0.0128161	0.0313692	0.729194	0.727273	0.636364	0.666667	0.727273	0.695652	0.595041	0	45
PS(40:6)	0.126993	0.0776446	0.0234107	0.0805846	0.0838675	0.025287	-1.34673	0.19322	-0.025474	0.118291	0.63456	0.727273	0.636364	0.666667	0.727273	0.695652	0.68595	0	44
PS(40:7)	0.0288647	0.0185313	0.00558739	0.0202395	0.0144193	0.00434758	-1.21833	0.238119	-0.0061425	0.023393	0.701183	0.636364	0.545455	0.583333	0.636364	0.608696	0.64876	0	43
PS(40:8)	0.00432242	0.00476552	0.00143686	0.00219928	0.00164126	0.00049486	-1.39709	0.187003	-0.0010469	0.0052931	0.508807	0.636364	0.454545	0.538462	0.636364	0.583333	0.57438	0	42
PS(42:10)	0.000472064	0.00124401	0.000375082	0.00111724	0.0024502	0.000738763	0.778704	0.448398	-0.0023735	0.0010831	2.36672	0.181818	0.909091	0.666667	0.181818	0.285714	0.429752	0	41
PS(42:11)	0.00060459	0.00180889	0.0005454	0.000932871	0.00151087	0.000455543	0.461964	0.649249	-0.0018106	0.001154	1.54298	0.363636	0.909091	0.8	0.363636	0.5	0.595041	0	40
PS(42:5)	0.000305263	0.000511232	0.000154142	0.0005877	0.000724792	0.000218533	1.05613	0.304895	-0.0008403	0.0002754	1.92523	0.363636	0.818182	0.666667	0.363636	0.470588	0.661157	0	39
PS(42:6)	0.000110975	0.000243152	7.33132e-05	0.000564695	0.00100208	0.000302139	1.45935	0.172005	-0.0011023	0.0001948	5.08848	0.363636	0.818182	0.666667	0.363636	0.470588	0.586777	0	38
PS(42:7)	0.00138914	0.00193373	0.00058304	0.000901276	0.00123338	0.000371879	-0.705474	0.490081	-0.0009547	0.0019304	0.648801	0.727273	0.363636	0.533333	0.727273	0.615385	0.53719	0	37
PS(42:8)	0.00217876	0.00208459	0.000628526	0.00205314	0.00159511	0.000480942	-0.158723	0.875587	-0.0015253	0.0017765	0.942344	0.545455	0.454545	0.5	0.545455	0.521739	0.479339	0	36
PS(42:9)	0.013863	0.00893707	0.00269463	0.00671442	0.00685239	0.00206607	-2.10527	0.0489965	6.56e-05	0.0142315	0.484343	0.727273	0.636364	0.666667	0.727273	0.695652	0.77686	0.241448	4
PS(44:10)	0.000658369	0.00104629	0.000315468	0.000361265	0.000556765	0.000167871	-0.831405	0.418579	-0.0004483	0.0010425	0.548726	0.727273	0.363636	0.533333	0.727273	0.615385	0.549587	0	35
PS(44:11)	0.000320499	0.000456863	0.000137749	0.000184184	0.000226575	6.83148e-05	-0.886551	0.389654	-0.0001844	0.0004571	0.574678	0.727273	0.363636	0.533333	0.727273	0.615385	0.533058	0	34
PS(44:12)	4.57264e-05	0.000137187	4.13634e-05	0.00015453	0.00037181	0.000112105	0.910551	0.379525	-0.0003581	0.0001405	3.37946	0.181818	0.909091	0.666667	0.181818	0.285714	0.553719	0	33
PS(44:2)	0.000697345	0.00171392	0.000516766	0.000551203	0.00102644	0.000309484	-0.242619	0.811317	-0.0011103	0.0014026	0.790431	0.818182	0.181818	0.5	0.818182	0.62069	0.487603	0	32
PS(44:3)	0.000440655	0.00111657	0.000336659	0.000306368	0.000599353	0.000180712	-0.35145	0.730038	-0.0006627	0.0009313	0.695257	0.727273	0.272727	0.5	0.727273	0.592593	0.438017	0	31
PS(44:4)	0.000647735	0.00115193	0.00034732	0.000687015	0.0015339	0.00046249	0.0679137	0.946581	-0.0012458	0.0011672	1.06064	0.181818	0.727273	0.4	0.181818	0.25	0.520661	0	30
PS(44:5)	9.66119e-05	0.000184006	5.548e-05	4.55391e-05	0.000101332	3.05529e-05	-0.806373	0.432185	-8.1e-05	0.0001832	0.471361	0.818182	0.272727	0.529412	0.818182	0.642857	0.549587	0	29
PS(44:6)	0.000284793	0.000661898	0.00019957	0.000626715	0.0018785	0.000566388	0.569378	0.579231	-0.0015946	0.0009107	2.2006	0.181818	0.818182	0.5	0.181818	0.266667	0.504132	0	28
PS(44:7)	0.000334111	0.000401638	0.000121099	0.000372313	0.000925458	0.000279036	0.125588	0.901891	-0.0006727	0.0005963	1.11434	0.181818	0.636364	0.333333	0.181818	0.235294	0.404959	0	27
PS(44:8)	0.000105541	0.000186574	5.62542e-05	0.000290678	0.000319594	9.63614e-05	1.65923	0.116412	-0.0004179	4.76e-05	2.75416	0.545455	0.727273	0.666667	0.545455	0.6	0.665289	0	26
PS(44:9)	0.000401618	0.000595262	0.000179478	0.000250773	0.000270587	8.15852e-05	-0.765119	0.456938	-0.0002604	0.0005621	0.624408	0.636364	0.363636	0.5	0.636364	0.56	0.508264	0	25
SM Total	3.31458	1.47339	0.444244	3.07136	1.49219	0.449913	-0.384677	0.704538	-1.07569	1.56213	0.92662	0.545455	0.636364	0.6	0.545455	0.571429	0.545455	0	16
SM(16:0)	0.846192	0.400594	0.120784	0.937808	0.523699	0.157901	0.460842	0.650222	-0.506305	0.323074	1.10827	0.454545	0.454545	0.454545	0.454545	0.454545	0.520661	0	23
SM(16:1)	0.0460807	0.0224099	0.00675685	0.0492758	0.026886	0.00810644	0.30276	0.7653	-0.0252086	0.0188184	1.06934	0.363636	0.545455	0.444444	0.363636	0.4	0.495868	0	22
SM(18:0)	0.263049	0.138572	0.0417811	0.222728	0.1255	0.0378395	-0.715303	0.48277	-0.0772631	0.157905	0.846716	0.636364	0.545455	0.583333	0.636364	0.608696	0.561983	0	21
SM(18:1)	0.047806	0.0253978	0.00765774	0.0401217	0.0188028	0.00566926	-0.806502	0.430238	-0.0121906	0.0275592	0.839261	0.636364	0.545455	0.583333	0.636364	0.608696	0.586777	0	20
SM(22:0)	0.691243	0.315152	0.0950219	0.488166	0.227378	0.068557	-1.73316	0.0999851	-0.0413388	0.447493	0.706214	0.636364	0.727273	0.7	0.636364	0.666667	0.710744	0	19
SM(22:1)	0.30837	0.133705	0.0403137	0.286476	0.135883	0.0409702	-0.380904	0.707291	-0.0980039	0.141791	0.929002	0.454545	0.636364	0.555556	0.454545	0.5	0.553719	0	18
SM(24:0)	0.529493	0.223384	0.0673528	0.375338	0.172975	0.0521538	-1.80966	0.0863478	-0.0235365	0.331848	0.708862	0.636364	0.636364	0.636364	0.636364	0.636364	0.743802	0.29775	1
SM(24:1)	0.582349	0.258067	0.0778101	0.671448	0.386202	0.116444	0.636199	0.532905	-0.381236	0.203038	1.153	0.545455	0.363636	0.461538	0.545455	0.5	0.61157	0	17
PLs Total	25.7602	12.0002	3.6182	22.8555	11.695	3.52619	-0.574923	0.571759	-7.63418	13.4435	0.887242	0.363636	0.636364	0.5	0.363636	0.421053	0.595041	0	15
Choline-Containing PLS	14.4384	6.97387	2.1027	12.6909	6.42791	1.93809	-0.582868	0.566712	-3.49085	4.25537	0.878965	0.545455	0.636364	0.6	0.545455	0.571429	0.61157	0	14
Ethanolamine-Containing PLs	14.3967	6.89418	2.07867	12.6819	6.38786	1.92601	-0.605135	0.551933	-2.26261	2.01785	0.880887	0.363636	0.636364	0.5	0.363636	0.421053	0.61157	0	13
Ether-Containing PLs	0.785239	0.387259	0.116763	0.684517	0.29676	0.0894764	-0.684696	0.50192	-0.26286	0.189217	0.871731	0.454545	0.636364	0.555556	0.454545	0.5	0.578512	0	12
Lyso-Containing PLs	0.331569	0.170782	0.0514927	0.284403	0.178247	0.0537434	-0.633698	0.533472	-0.146593	0.0768682	0.857748	0.454545	0.636364	0.555556	0.454545	0.5	0.595041	0	11
Serine-Containing PLs	0.740407	0.353621	0.106621	0.669052	0.399585	0.12048	-0.443519	0.662221	-0.0091714	0.0156692	0.903628	0.545455	0.545455	0.545455	0.545455	0.545455	0.553719	0	10
Sphingomylin-Containing PLs	3.52832	1.55248	0.468091	3.30688	1.61769	0.487751	-0.327558	0.746655	-0.368277	1.4772	0.93724	0.545455	0.636364	0.6	0.545455	0.571429	0.528926	0	9

## Sheet: S Table 3
Supplemental Table 3 Differences in phospholipids between BHT and HCC in male population
Lipid Parameter	BHT (n=32)			HCC (n=32)			t	p	95% Confidence Interval		HCC/BHT	Sensitivity	Specicity	Precision	Recall	F Measurement	Area Under Curve	InfoGain	InfoGain
(nmol/mg wwt)	Mean	SD	SE	Mean	SD	SE	value	value	Lower	Upper	Ratio	%	%	%	%	%	%	value	Rank
DSM Total	0.263807	0.115123	0.0251219	0.25577	0.123628	0.0269778	-0.21802	0.828527	-0.0664668	0.0825407	0.969535	0.52381	0.571429	0.55	0.52381	0.536585	0.530612	0	353
DSM(16:0)	0.0603855	0.027645	0.00603264	0.0716238	0.0537008	0.0117185	0.852669	0.40062	-0.0378763	0.0153997	1.18611	0.47619	0.619048	0.555556	0.47619	0.512821	0.498866	0	356
DSM(18:0)	0.0457473	0.0267277	0.00583247	0.0475751	0.034226	0.00746872	0.192878	0.848088	-0.02098	0.0173245	1.03995	0.52381	0.571429	0.55	0.52381	0.536585	0.494331	0	355
DSM(22:0)	0.138193	0.0634088	0.0138369	0.125919	0.0676122	0.0147542	-0.606829	0.547407	-0.0286065	0.0531556	0.911178	0.47619	0.52381	0.5	0.47619	0.487805	0.560091	0	354
DSM(24:0)	0.0194807	0.0109385	0.00238697	0.0106522	0.00936803	0.00204427	-2.80918	0.00771726	0.0024768	0.0151801	0.546809	0.761905	0.666667	0.695652	0.761905	0.727273	0.770975	0.162246	16
ePC Total	0.672234	0.249725	0.0544945	0.593461	0.252174	0.0550288	-1.01714	0.315198	-0.07775	0.235297	0.882819	0.52381	0.619048	0.578947	0.52381	0.55	0.578231	0	328
ePC(32:0)	0.0306923	0.0121234	0.00264555	0.0371804	0.0192064	0.00419119	1.30905	0.199359	-0.0165051	0.003529	1.21139	0.47619	0.52381	0.5	0.47619	0.487805	0.591837	0	352
ePC(32:1)	0.0158869	0.00595384	0.00129923	0.0174625	0.00951077	0.00207542	0.643455	0.524298	-0.0065242	0.0033732	1.09917	0.47619	0.428571	0.454545	0.47619	0.465116	0.52381	0	351
ePC(32:2)	0	0	0	0.000480001	0.00115891	0.000252894	1.89803	0.0722205	-0.0009911	3.11e-05		0.285714	1	1	0.285714	0.444444	0.642857	0	350
ePC(34:0)	0.018048	0.00705092	0.00153864	0.024518	0.0124554	0.002718	2.07154	0.0465496	-0.0127824	-0.0001576	1.35849	0.52381	0.52381	0.52381	0.52381	0.52381	0.646259	0.178126	11
ePC(34:1)	0.0669319	0.0238134	0.00519651	0.0760437	0.0343998	0.00750666	0.998022	0.325007	-0.0275638	0.0093403	1.13613	0.52381	0.47619	0.5	0.52381	0.511628	0.560091	0	348
ePC(34:2)	0.0416187	0.0168242	0.00367134	0.0256784	0.0139079	0.00303494	-3.34645	0.0018326	0.0063132	0.0255674	0.616992	0.714286	0.714286	0.714286	0.714286	0.714286	0.764172	0.162246	15
ePC(34:3)	0.00381462	0.0016846	0.000367609	0.00307339	0.0021899	0.000477876	-1.22941	0.226571	-0.0004773	0.0019598	0.805689	0.619048	0.714286	0.684211	0.619048	0.65	0.639456	0	347
ePC(36:0)	0.00291356	0.00137349	0.000299719	0.00431985	0.00233474	0.000509483	2.37908	0.0234176	-0.0026009	-0.0002116	1.48267	0.619048	0.619048	0.619048	0.619048	0.619048	0.696145	0	345
ePC(36:1)	0.0546205	0.0239984	0.00523688	0.0498991	0.0246663	0.00538264	-0.628696	0.533125	-0.0104565	0.0198994	0.91356	0.619048	0.571429	0.590909	0.619048	0.604651	0.566893	0	344
ePC(36:2)	0.100125	0.0424837	0.0092707	0.0617061	0.0345515	0.00753976	-3.21507	0.00264472	0.0142678	0.06257	0.616291	0.714286	0.619048	0.652174	0.714286	0.681818	0.752834	0	343
ePC(36:3)	0.0209625	0.00763506	0.00166611	0.0189504	0.00785941	0.00171506	-0.841509	0.40507	-0.0028205	0.0068447	0.904013	0.571429	0.666667	0.631579	0.571429	0.6	0.590703	0	342
ePC(36:4)	0.038404	0.0154767	0.00337729	0.039609	0.030013	0.00654937	0.163537	0.871194	-0.0160981	0.013688	1.03138	0.428571	0.47619	0.45	0.428571	0.439024	0.455782	0	341
ePC(36:5)	0.0156036	0.0066027	0.00144083	0.0192406	0.0189313	0.00413115	0.831292	0.413743	-0.0124797	0.0052055	1.23309	0.428571	0.52381	0.473684	0.428571	0.45	0.479592	0	340
ePC(38:0)	0.0145683	0.00825647	0.00180171	0.0100858	0.00761504	0.00166174	-1.8288	0.0749412	-0.0004713	0.0094361	0.692315	0.714286	0.52381	0.6	0.714286	0.652174	0.664399	0	339
ePC(38:1)	0.0479222	0.0168251	0.00367155	0.0284673	0.0159083	0.00347148	-3.85027	0.000417573	0.0092427	0.0296671	0.594032	0.761905	0.761905	0.761905	0.761905	0.761905	0.798186	0.174119	14
ePC(38:2)	0.0218946	0.00862404	0.00188192	0.0218398	0.0089594	0.0019551	-0.0201893	0.983993	-0.0054298	0.0055393	0.997498	0.47619	0.52381	0.5	0.47619	0.487805	0.507937	0	338
ePC(38:3)	0.0189762	0.00847759	0.00184996	0.0204791	0.0107348	0.00234252	0.503507	0.617517	-0.0075357	0.0045298	1.0792	0.428571	0.47619	0.45	0.428571	0.439024	0.526077	0	337
ePC(38:4)	0.0598903	0.0272259	0.00594118	0.0458061	0.0243993	0.00532437	-1.7654	0.0852212	-0.0020398	0.030208	0.764834	0.619048	0.666667	0.65	0.619048	0.634146	0.646259	0	336
ePC(38:5)	0.0392538	0.0163514	0.00356818	0.0378988	0.0257547	0.00562014	-0.203535	0.839935	-0.0120997	0.0148096	0.965482	0.52381	0.47619	0.5	0.52381	0.511628	0.545351	0	335
ePC(38:6)	0.0168346	0.00721534	0.00157452	0.0159782	0.00876523	0.00191273	-0.345703	0.731444	-0.0041506	0.0058635	0.949126	0.571429	0.571429	0.571429	0.571429	0.571429	0.55102	0	334
ePC(40:2)	0.00701507	0.00379466	0.000828063	0.0056966	0.00240914	0.000525718	-1.34421	0.187814	-0.0006639	0.0033008	0.812051	0.619048	0.52381	0.565217	0.619048	0.590909	0.589569	0	333
ePC(40:3)	0.00374537	0.00218993	0.000477883	0.00459149	0.00241003	0.000525912	1.1907	0.240852	-0.0022823	0.0005901	1.22591	0.571429	0.571429	0.571429	0.571429	0.571429	0.611111	0	332
ePC(40:4)	0.00727396	0.00324499	0.000708114	0.00740521	0.00374485	0.000817193	0.121382	0.904008	-0.0023167	0.0020542	1.01804	0.380952	0.428571	0.4	0.380952	0.390244	0.471655	0	331
ePC(40:5)	0.010051	0.00481919	0.00105163	0.00805893	0.0042641	0.000930504	-1.41867	0.163855	-0.0008459	0.0048301	0.801802	0.619048	0.666667	0.65	0.619048	0.634146	0.639456	0	330
ePC(40:6)	0.0151874	0.00848395	0.00185135	0.00899222	0.00516141	0.00112631	-2.85881	0.00731185	0.0018154	0.0105749	0.592085	0.619048	0.619048	0.619048	0.619048	0.619048	0.736961	0	329
ePE Total	0.224161	0.101223	0.0220887	0.15039	0.0875237	0.0190992	-2.52631	0.0156766	0.0147533	0.132788	0.670903	0.571429	0.666667	0.631579	0.571429	0.6	0.707483	0	302
ePE(32:1)	0.00015954	0.000369668	8.06682e-05	5.76155e-05	0.00015182	3.31298e-05	-1.16878	0.252877	-7.43e-05	0.0002782	0.361134	0.857143	0.238095	0.529412	0.857143	0.654545	0.55102	0	326
ePE(32:2)	0	0	0	0.000188014	0.000593233	0.000129454	1.45236	0.16191	-0.0004497	7.36e-05		0.142857	1	1	0.142857	0.25	0.571429	0	325
ePE(32:3)	5.19994e-05	0.000184058	4.01648e-05	2.60556e-05	8.23017e-05	1.79597e-05	-0.589668	0.560194	-6.3e-05	0.0001149	0.501075	0.904762	0.0952381	0.5	0.904762	0.644068	0.504535	0	324
ePE(34:0)	0.000147318	0.000404779	8.833e-05	0.00051734	0.000844296	0.000184241	1.81099	0.0806111	-0.000783	4.29e-05	3.51171	0.380952	0.904762	0.8	0.380952	0.516129	0.608844	0	323
ePE(34:1)	0.00354942	0.00203748	0.000444615	0.00284393	0.00233497	0.000509532	-1.04325	0.303211	-0.0006612	0.0020722	0.801238	0.714286	0.571429	0.625	0.714286	0.666667	0.628118	0	322
ePE(34:2)	0.00193586	0.00179366	0.000391409	0.000873928	0.00111577	0.000243481	-2.30374	0.0275823	0.0001303	0.0019936	0.451443	0.761905	0.619048	0.666667	0.761905	0.711111	0.704082	0	321
ePE(34:3)	0	0	0	0.00010422	0.000355325	7.75382e-05	1.34411	0.193962	-0.0002609	5.25e-05		0.0952381	1	1	0.0952381	0.173913	0.547619	0	320
ePE(34:4)	9.12261e-05	0.000333997	7.28841e-05	0	0	0	-1.25166	0.225136	-5.61e-05	0.0002385	0	1	0.0952381	0.525	1	0.688525	0.547619	0	319
ePE(36:0)	0	0	0	9.44326e-05	0.000236427	5.15926e-05	1.83035	0.0821414	-0.0001987	9.8e-06		0.190476	1	1	0.190476	0.32	0.595238	0	318
ePE(36:1)	0.0113875	0.00622572	0.00135856	0.00788347	0.00581949	0.00126992	-1.88423	0.0668489	-0.0002545	0.0072626	0.69229	0.666667	0.571429	0.608696	0.666667	0.636364	0.664399	0	317
ePE(36:2)	0.0286681	0.0138778	0.00302838	0.0155291	0.0127246	0.00277674	-3.19785	0.00271841	0.004835	0.0214429	0.541686	0.761905	0.666667	0.695652	0.761905	0.727273	0.777778	0.154648	24
ePE(36:3)	0.00208469	0.00197124	0.000430159	0.000987572	0.00101569	0.000221642	-2.26722	0.0307649	0.0001191	0.0020751	0.473726	0.714286	0.428571	0.555556	0.714286	0.625	0.653061	0	316
ePE(36:4)	0.000699828	0.00104478	0.000227989	0.000449704	0.00142871	0.00031177	-0.647592	0.521287	-0.0005305	0.0010307	0.642592	0.809524	0.333333	0.548387	0.809524	0.653846	0.605442	0	315
ePE(36:5)	0.000860535	0.00120458	0.000262861	0.00100063	0.00120866	0.00026375	0.376225	0.708738	-0.0008927	0.0006125	1.1628	0.380952	0.619048	0.5	0.380952	0.432432	0.554422	0	314
ePE(38:0)	0.0476343	0.0231414	0.00504987	0.0388726	0.028291	0.00617361	-1.09853	0.278799	-0.0073581	0.0248816	0.816063	0.666667	0.714286	0.7	0.666667	0.682927	0.632653	0	313
ePE(38:1)	0.00200785	0.00166169	0.00036261	0.00192815	0.0017026	0.000371537	-0.153515	0.878764	-0.0009696	0.001129	0.960306	0.52381	0.47619	0.5	0.52381	0.511628	0.519274	0	312
ePE(38:2)	0.00241798	0.00222605	0.000485765	0.00222886	0.00188065	0.000410391	-0.297408	0.767737	-0.0010961	0.0014744	0.921783	0.428571	0.428571	0.428571	0.428571	0.428571	0.505669	0	311
ePE(38:3)	0.00351765	0.00390426	0.000851979	0.0038439	0.00459899	0.00100358	0.247826	0.80557	-0.0029869	0.0023344	1.09275	0.380952	0.666667	0.533333	0.380952	0.444444	0.480726	0	310
ePE(38:4)	0.0223131	0.010586	0.00231006	0.0171026	0.0104199	0.00227382	-1.60747	0.11582	-0.0013407	0.0117615	0.766486	0.619048	0.571429	0.590909	0.619048	0.604651	0.641723	0	309
ePE(38:5)	0.00758726	0.00375475	0.000819353	0.00528482	0.00445421	0.000971989	-1.81115	0.0778471	-0.0002669	0.0048718	0.696538	0.666667	0.52381	0.583333	0.666667	0.622222	0.698413	0	308
ePE(38:6)	0.00605333	0.00477495	0.00104198	0.00309664	0.00292294	0.000637837	-2.42014	0.0211575	0.0004875	0.0054258	0.51156	0.809524	0.571429	0.653846	0.809524	0.723404	0.734694	0	307
ePE(40:2)	0.0560481	0.0389208	0.00849322	0.030309	0.0256432	0.00559581	-2.53065	0.0160911	0.0051829	0.0462953	0.540767	0.666667	0.571429	0.608696	0.666667	0.636364	0.704082	0	306
ePE(40:3)	0.000836914	0.00155131	0.000338523	0.00076456	0.00120516	0.000262987	-0.168786	0.866867	-0.000794	0.0009387	0.913547	0.666667	0.238095	0.466667	0.666667	0.54902	0.480726	0	305
ePE(40:4)	0.0043569	0.00382119	0.000833853	0.00442188	0.00351513	0.000767064	0.0573464	0.954557	-0.0023549	0.0022249	1.01491	0.333333	0.571429	0.4375	0.333333	0.378378	0.538549	0	304
ePE(40:5)	0.00572046	0.00263076	0.000574078	0.0038141	0.00258806	0.000564761	-2.36724	0.0228487	0.0002788	0.0035339	0.666747	0.666667	0.714286	0.7	0.666667	0.682927	0.707483	0	303
ePE(40:6)	0.0160308	0.0102103	0.00222808	0.00816695	0.00850583	0.00185612	-2.71175	0.0099273	0.0020029	0.0137248	0.509454	0.714286	0.571429	0.625	0.714286	0.666667	0.76644	0.154648	23
ePS Total	0.0119909	0.00643234	0.00140365	0.00952086	0.00468425	0.00102219	-1.4225	0.163358	-0.0010394	0.0059794	0.794007	0.571429	0.52381	0.545455	0.571429	0.55814	0.614512	0	285
ePS(34:1)	0.000159994	0.000572408	0.00012491	2.28063e-05	0.000104512	2.28063e-05	-1.08044	0.292012	-0.0001194	0.0003938	0.142545	0.952381	0.142857	0.526316	0.952381	0.677966	0.548753	0	301
ePS(34:2)	5.71686e-05	0.000210248	4.58799e-05	1.17453e-05	5.38237e-05	1.17453e-05	-0.959119	0.347644	-5.03e-05	0.0001411	0.20545	0.952381	0.0952381	0.512821	0.952381	0.666667	0.526077	0	300
ePS(36:0)	0.000217736	0.000713509	0.0001557	0.000231129	0.000546544	0.000119266	0.068283	0.945924	-0.0004098	0.000383	1.06151	0.238095	0.857143	0.625	0.238095	0.344828	0.564626	0	299
ePS(36:1)	0.00173939	0.00200812	0.000438209	0.0020044	0.00232799	0.000508008	0.395018	0.694973	-0.0016209	0.0010909	1.15236	0.428571	0.619048	0.529412	0.428571	0.473684	0.510204	0	298
ePS(36:2)	0.000738866	0.00132956	0.000290134	0.000704911	0.00171576	0.000374411	-0.0716846	0.943232	-0.0009234	0.0009913	0.954045	0.761905	0.285714	0.516129	0.761905	0.615385	0.518141	0	297
ePS(36:3)	0.000178937	0.000566276	0.000123572	4.7e-06	2.15381e-05	4.7e-06	-1.40899	0.174153	-7.57e-05	0.0004242	0.0262662	0.952381	0.0952381	0.512821	0.952381	0.666667	0.526077	0	296
ePS(38:1)	0.000740521	0.000960475	0.000209593	0.000476348	0.00085871	0.000187386	-0.93963	0.353117	-0.000304	0.0008324	0.643261	0.666667	0.380952	0.518519	0.666667	0.583333	0.599773	0	295
ePS(38:2)	0.000228174	0.000498348	0.000108748	0.000641975	0.000902133	0.000196862	1.83992	0.0753213	-0.0008683	4.07e-05	2.81353	0.428571	0.809524	0.692308	0.428571	0.529412	0.569161	0	294
ePS(38:3)	0.000638739	0.000967963	0.000211227	0.000445026	0.000825325	0.000180101	-0.697855	0.489405	-0.0003673	0.0007547	0.696725	0.761905	0.333333	0.533333	0.761905	0.627451	0.570295	0	293
ePS(38:4)	0.0013577	0.00152597	0.000332994	0.000510131	0.00119968	0.000261792	-2.00096	0.0525984	-8.5e-06	0.0017037	0.375732	0.809524	0.47619	0.607143	0.809524	0.693878	0.685941	0	292
ePS(38:5)	0.000115555	0.00037137	8.10397e-05	0.000429348	0.00100586	0.000219497	1.34111	0.191777	-0.0007867	0.0001591	3.71552	0.333333	0.904762	0.777778	0.333333	0.466667	0.612245	0	291
ePS(38:6)	0.000173488	0.000500434	0.000109204	0.00015335	0.00049424	0.000107852	-0.131205	0.896271	-0.0002901	0.0003303	0.883923	0.809524	0.142857	0.485714	0.809524	0.607143	0.482993	0	290
ePS(40:2)	0.00346251	0.00302014	0.000659048	0.00171521	0.00217243	0.000474063	-2.15227	0.0380934	0.0001065	0.0033881	0.495368	0.761905	0.571429	0.64	0.761905	0.695652	0.696145	0	289
ePS(40:3)	0.000506821	0.00117123	0.000255584	0.00045733	0.00107517	0.000234621	-0.142649	0.887289	-0.0006517	0.0007507	0.90235	0.714286	0.238095	0.483871	0.714286	0.576923	0.480726	0	288
ePS(40:4)	0.00132342	0.00239219	0.000522019	0.000973112	0.00102745	0.000224208	-0.616603	0.542635	-0.0007979	0.0014986	0.735299	0.666667	0.333333	0.5	0.666667	0.571429	0.399093	0	287
ePS(40:5)	0.000351881	0.000513906	0.000112144	0.000739338	0.000953527	0.000208077	1.63918	0.111381	-0.0008652	9.03e-05	2.1011	0.428571	0.761905	0.642857	0.428571	0.514286	0.60771	0	286
LPC Total	0.310457	0.123359	0.0269192	0.267443	0.139684	0.0304816	-1.05772	0.296625	-0.160598	0.0205067	0.86145	0.52381	0.666667	0.611111	0.52381	0.564103	0.619048	0	270
LPC(16:0)	0.143977	0.0564252	0.012313	0.110881	0.0736491	0.0160716	-1.63467	0.110494	-0.0078231	0.0740147	0.770131	0.666667	0.714286	0.7	0.666667	0.682927	0.707483	0	284
LPC(16:1)	0.00585764	0.00237261	0.000517746	0.00910881	0.00874983	0.00190937	1.6434	0.113947	-0.0072495	0.0007472	1.55503	0.47619	0.666667	0.588235	0.47619	0.526316	0.609977	0	283
LPC(18:0)	0.0652748	0.0300554	0.00655863	0.0600284	0.0341152	0.00744456	-0.528793	0.599917	-0.0148057	0.0252986	0.919625	0.619048	0.571429	0.590909	0.619048	0.604651	0.573696	0	282
LPC(18:1)	0.0280466	0.0121492	0.00265117	0.0334927	0.0217493	0.00474608	1.00178	0.324114	-0.0164333	0.0055413	1.19418	0.571429	0.619048	0.6	0.571429	0.585366	0.578231	0	281
LPC(18:2)	0.0376974	0.0180926	0.00394813	0.0268182	0.015881	0.00346552	-2.0709	0.0449739	0.0002618	0.0214965	0.711408	0.571429	0.52381	0.545455	0.571429	0.55814	0.687075	0	280
LPC(18:3)	0.00175927	0.00102074	0.000222743	0.0020892	0.00144421	0.000315152	0.854919	0.398251	-0.0011099	0.00045	1.18754	0.52381	0.47619	0.5	0.52381	0.511628	0.538549	0	279
LPC(20:0)	0.000294961	0.000316706	6.91109e-05	0.000223132	0.000261654	5.70976e-05	-0.801256	0.427885	-0.0001094	0.000253	0.756478	0.619048	0.428571	0.52	0.619048	0.565217	0.557823	0	278
LPC(20:1)	0.000597253	0.000555836	0.000121293	0.000591129	0.000530255	0.000115711	-0.036532	0.97104	-0.0003327	0.0003449	0.989746	0.52381	0.52381	0.52381	0.52381	0.52381	0.50907	0	277
LPC(20:2)	0.000505699	0.000570923	0.000124586	0.000668094	0.000610882	0.000133305	0.890027	0.378798	-0.0005312	0.0002064	1.32113	0.52381	0.571429	0.55	0.52381	0.536585	0.57483	0	276
LPC(20:3)	0.00373085	0.00214085	0.000467172	0.00611288	0.00453044	0.000988623	2.17846	0.0377916	-0.004592	-0.0001721	1.63847	0.52381	0.809524	0.733333	0.52381	0.611111	0.662132	0	275
LPC(20:4)	0.0170267	0.0101204	0.00220845	0.0139907	0.00792564	0.00172952	-1.08232	0.285964	-0.0026333	0.0087053	0.821693	0.52381	0.52381	0.52381	0.52381	0.52381	0.589569	0	274
LPC(20:5)	0.00130292	0.000670998	0.000146424	0.00093837	0.000600129	0.000130959	-1.85574	0.07096	-3.25e-05	0.0007616	0.720206	0.619048	0.52381	0.565217	0.619048	0.590909	0.634921	0	273
LPC(22:5)	0.00109591	0.00116774	0.000254823	0.000752619	0.000837147	0.00018268	-1.09488	0.280787	-0.0002904	0.000977	0.686754	0.619048	0.52381	0.565217	0.619048	0.590909	0.569161	0	272
LPC(22:6)	0.00329026	0.00259585	0.000566461	0.00174794	0.00171886	0.000375086	-2.27017	0.0295164	0.0001692	0.0029154	0.531246	0.666667	0.52381	0.583333	0.666667	0.622222	0.681406	0	271
LPE Total	0.0699055	0.0309978	0.00676428	0.0604467	0.0360565	0.00786816	-0.911596	0.367565	-0.0115121	0.0304297	0.864691	0.571429	0.52381	0.545455	0.571429	0.55814	0.580499	0	257
LPE(16:0)	0.035616	0.0177754	0.00387891	0.0269761	0.0185049	0.00403809	-1.54304	0.130709	-0.0026767	0.0199565	0.757414	0.571429	0.52381	0.545455	0.571429	0.55814	0.648526	0	269
LPE(16:1)	0.00122303	0.000802691	0.000175162	0.00159024	0.00219887	0.000479833	0.718873	0.478823	-0.0013996	0.0006652	1.30024	0.238095	0.619048	0.384615	0.238095	0.294118	0.435374	0	268
LPE(18:1)	0.0159955	0.00987557	0.00215503	0.0164264	0.0125301	0.00273429	0.123772	0.902149	-0.0074672	0.0066054	1.02694	0.428571	0.47619	0.45	0.428571	0.439024	0.485261	0	267
LPE(18:2)	0.00645279	0.00361737	0.000789374	0.00466716	0.00310235	0.000676989	-1.71709	0.0938766	-0.0003161	0.0038874	0.723278	0.571429	0.47619	0.521739	0.571429	0.545455	0.665533	0	266
LPE(18:3)	0.00022831	0.000327236	7.14088e-05	0.000274226	0.000335742	7.32649e-05	0.448802	0.655998	-0.0002527	0.0001609	1.20111	0.47619	0.714286	0.625	0.47619	0.540541	0.515873	0	265
LPE(20:0)	0.000386946	0.000414873	9.05327e-05	0.000835245	0.000707271	0.000154339	2.50541	0.0174602	-0.0008099	-8.67e-05	2.15856	0.571429	0.619048	0.6	0.571429	0.585366	0.664399	0.154648	22
LPE(20:1)	0.000557475	0.000502752	0.000109709	0.000550302	0.000515374	0.000112464	-0.0456531	0.963814	-0.0003104	0.0003247	0.987134	0.52381	0.428571	0.478261	0.52381	0.5	0.504535	0	264
LPE(20:2)	0.000560634	0.00102062	0.000222719	0.000740252	0.00064593	0.000140954	0.681472	0.500215	-0.0007123	0.0003531	1.32038	0.47619	0.809524	0.714286	0.47619	0.571429	0.678005	0	263
LPE(20:3)	0.000968257	0.000890354	0.000194291	0.00142531	0.00103755	0.000226412	1.53195	0.133587	-0.00106	0.0001459	1.47204	0.52381	0.619048	0.578947	0.52381	0.55	0.634921	0	262
LPE(20:4)	0.00389364	0.00248506	0.000542285	0.00330486	0.00206504	0.000450628	-0.83505	0.408815	-0.0008362	0.0020138	0.848785	0.571429	0.428571	0.5	0.571429	0.533333	0.564626	0	261
LPE(20:5)	9.26862e-05	0.000150694	3.28842e-05	0.000198518	0.000429824	9.37953e-05	1.06479	0.297213	-0.0003067	9.5e-05	2.14183	0.285714	0.619048	0.428571	0.285714	0.342857	0.472789	0	260
LPE(22:5)	0.00111617	0.000631182	0.000137735	0.00126198	0.000953601	0.000208093	0.584273	0.562816	-0.0006502	0.0003586	1.13063	0.428571	0.619048	0.529412	0.428571	0.473684	0.510204	0	259
LPE(22:6)	0.00281403	0.00226944	0.000495231	0.0021961	0.00242091	0.000528285	-0.853356	0.398564	-0.0008456	0.0020814	0.780412	0.761905	0.428571	0.571429	0.761905	0.653061	0.624717	0	258
PA Total	0.0694302	0.0378843	0.00826703	0.0487285	0.0325079	0.0070938	-1.90039	0.0647735	-0.0013147	0.042718	0.701835	0.571429	0.47619	0.521739	0.571429	0.545455	0.657596	0	237
PA(32:0)	0.00961748	0.00702267	0.00153247	0.00991803	0.00823354	0.00179671	0.127268	0.899381	-0.0050733	0.0044722	1.03125	0.428571	0.571429	0.5	0.428571	0.461538	0.496599	0	256
PA(32:1)	0.00200634	0.00139253	0.000303876	0.00302328	0.0026853	0.000585981	1.54061	0.133884	-0.002351	0.0003171	1.50686	0.52381	0.666667	0.611111	0.52381	0.564103	0.596372	0	255
PA(32:2)	0.000455535	0.000540871	0.000118028	0.000269246	0.000359755	7.85049e-05	-1.31419	0.197378	-0.0001002	0.0004728	0.591055	0.761905	0.380952	0.551724	0.761905	0.64	0.582766	0	254
PA(32:3)	0.00018593	0.00027591	6.02085e-05	7.9066e-05	0.000183191	3.99756e-05	-1.47866	0.148236	-3.92e-05	0.0002529	0.425245	0.761905	0.52381	0.615385	0.761905	0.680851	0.643991	0	253
PA(32:4)	1.94718e-05	8.92308e-05	1.94718e-05	1.40421e-05	4.43888e-05	9.68643e-06	-0.24966	0.80459	-3.85e-05	4.94e-05	0.721154	0.904762	0.047619	0.487179	0.904762	0.633333	0.478458	0	252
PA(34:1)	0.012895	0.00661957	0.00144451	0.0120366	0.00814408	0.00177718	-0.374816	0.70986	-0.0037703	0.0054871	0.933431	0.47619	0.428571	0.454545	0.47619	0.465116	0.535147	0	251
PA(34:2)	0.0223047	0.0140526	0.00306653	0.010991	0.00988126	0.00215627	-3.01798	0.00465993	0.0037371	0.0188901	0.492769	0.666667	0.619048	0.636364	0.666667	0.651163	0.746032	0.154648	21
PA(34:3)	0.000989748	0.000812784	0.000177364	0.000480285	0.000843578	0.000184084	-1.993	0.0531237	-7.2e-06	0.0010261	0.48526	0.809524	0.52381	0.62963	0.809524	0.708333	0.712018	0	250
PA(34:4)	9.97884e-05	0.000177415	3.87152e-05	3.47638e-05	0.00011704	2.55403e-05	-1.40197	0.169822	-2.87e-05	0.0001588	0.348375	0.904762	0.333333	0.575758	0.904762	0.703704	0.613379	0	249
PA(36:2)	0.00656556	0.00397843	0.000868164	0.0042379	0.0031686	0.000691446	-2.09724	0.0426628	8.45e-05	0.0045708	0.645474	0.619048	0.666667	0.65	0.619048	0.634146	0.679138	0	248
PA(36:3)	0.00487944	0.00355396	0.000775537	0.00232945	0.00242134	0.00052838	-2.71731	0.0101324	0.0006534	0.0044466	0.477401	0.761905	0.666667	0.695652	0.761905	0.727273	0.746032	0	247
PA(36:4)	0.00434344	0.00293427	0.00064031	0.00163356	0.00176562	0.000385289	-3.62627	0.000964083	0.0011995	0.0042202	0.376098	0.761905	0.714286	0.727273	0.761905	0.744186	0.802721	0.178715	6
PA(36:5)	0.00040704	0.000439649	9.59392e-05	0.000128586	0.00024655	5.38017e-05	-2.53151	0.0165634	5.61e-05	0.0005008	0.315904	0.809524	0.47619	0.607143	0.809524	0.693878	0.72449	0	246
PA(36:6)	6.5094e-05	0.00012093	2.6389e-05	9.98674e-05	0.000123174	2.68788e-05	0.923167	0.361458	-0.0001109	4.14e-05	1.5342	0.47619	0.714286	0.625	0.47619	0.540541	0.596372	0	245
PA(38:2)	0.00012546	0.000234931	5.12661e-05	8.1754e-05	0.000136749	2.98411e-05	-0.736806	0.466582	-7.62e-05	0.0001636	0.651633	0.666667	0.333333	0.5	0.666667	0.571429	0.511338	0	244
PA(38:3)	0.000511655	0.000497819	0.000108633	0.000378442	0.000343752	7.50129e-05	-1.00907	0.319762	-0.0001336	0.0004	0.739643	0.714286	0.428571	0.555556	0.714286	0.625	0.582766	0	243
PA(38:4)	0.00161594	0.001076	0.000234802	0.00145601	0.000991199	0.000216297	-0.500972	0.619155	-0.0004853	0.0008051	0.901029	0.619048	0.47619	0.541667	0.619048	0.577778	0.554422	0	242
PA(38:5)	0.00105405	0.000818739	0.000178664	0.000394721	0.000337928	7.3742e-05	-3.41118	0.0020778	0.0002687	0.00105	0.374482	0.761905	0.571429	0.64	0.761905	0.695652	0.746032	0.178126	10
PA(38:6)	0.000809743	0.000817703	0.000178438	0.000555005	0.000737137	0.000160857	-1.06035	0.295413	-0.0002308	0.0007403	0.685409	0.714286	0.380952	0.535714	0.714286	0.612245	0.64059	0	241
PA(40:5)	3.87812e-05	0.000110209	2.40497e-05	7.03974e-05	0.00024486	5.34329e-05	0.539565	0.593796	-0.00015	8.68e-05	1.81524	0.142857	0.857143	0.5	0.142857	0.222222	0.503401	0	240
PA(40:6)	0.000314226	0.000527542	0.000115119	0.000329613	0.000719594	0.000157028	0.0790252	0.937442	-0.0004089	0.0003781	1.04897	0.190476	0.761905	0.444444	0.190476	0.266667	0.452381	0	239
PA(40:7)	0.000125824	0.00021526	4.69736e-05	0.000186894	0.000311945	6.80719e-05	0.738399	0.465122	-0.0002282	0.0001061	1.48536	0.238095	0.761905	0.5	0.238095	0.322581	0.563492	0	238
PC Total	15.2509	5.70821	1.24563	12.5432	5.82353	1.2708	-1.52162	0.135974	-0.88877	6.30414	0.822458	0.619048	0.666667	0.65	0.619048	0.634146	0.653061	0	190
PC(28:1)	0.00529858	0.00215763	0.000470833	0.00703826	0.00757992	0.00165407	1.01157	0.322169	-0.0052155	0.0017361	1.32833	0.52381	0.619048	0.578947	0.52381	0.55	0.548753	0	236
PC(30:0)	0.0268829	0.010014	0.00218522	0.0490597	0.0257999	0.00562999	3.67214	0.00109792	-0.0343825	-0.0099711	1.82494	0.666667	0.809524	0.777778	0.666667	0.717949	0.823129	0.189025	4
PC(30:1)	0.00496813	0.00275939	0.000602149	0.012741	0.0138274	0.00301739	2.52623	0.0193904	-0.0139915	-0.0015543	2.56455	0.619048	0.714286	0.684211	0.619048	0.65	0.741497	0.154648	20
PC(32:0)	0.244825	0.0935544	0.0204153	0.308379	0.139915	0.030532	1.73039	0.092395	-0.137786	0.0106766	1.25959	0.52381	0.52381	0.52381	0.52381	0.52381	0.628118	0.154648	19
PC(32:1)	0.250137	0.109433	0.0238803	0.511492	0.413215	0.0901708	2.80185	0.0101799	-0.44988	-0.0728304	2.04485	0.428571	0.857143	0.75	0.428571	0.545455	0.696145	0	235
PC(32:2)	0.0433398	0.018633	0.00406606	0.051194	0.0514683	0.0112313	0.657556	0.516796	-0.0319954	0.0162868	1.18123	0.333333	0.619048	0.466667	0.333333	0.388889	0.444444	0	234
PC(34:0)	0.0554473	0.0197934	0.00431928	0.0629614	0.0274207	0.00598369	1.0182	0.315307	-0.0224291	0.007401	1.13552	0.571429	0.52381	0.545455	0.571429	0.55814	0.585034	0	233
PC(34:1)	2.12599	0.8038	0.175403	2.14809	1.02453	0.22357	0.0777641	0.938425	-0.596418	0.552222	1.01039	0.619048	0.428571	0.52	0.619048	0.565217	0.503401	0	232
PC(34:2)	4.18126	1.59416	0.347874	2.45713	1.87326	0.408779	-3.21208	0.00264182	0.639288	2.80897	0.587653	0.809524	0.809524	0.809524	0.809524	0.809524	0.764172	0.206234	2
PC(34:3)	0.219793	0.0903393	0.0197136	0.157759	0.106712	0.0232865	-2.0332	0.0488888	0.0003699	0.123698	0.717763	0.666667	0.619048	0.636364	0.666667	0.651163	0.687075	0	231
PC(34:4)	0.017064	0.00815893	0.00178042	0.0123582	0.0103347	0.00225521	-1.63776	0.109737	-0.0011014	0.0105129	0.724227	0.761905	0.47619	0.592593	0.761905	0.666667	0.693878	0	230
PC(36:0)	0.00688609	0.00569754	0.0012433	0.0129959	0.0129378	0.00282326	1.98055	0.0577342	-0.0123446	0.000125	1.88727	0.52381	0.666667	0.611111	0.52381	0.564103	0.668934	0	229
PC(36:1)	0.254886	0.100253	0.021877	0.557897	0.42423	0.0925747	3.18541	0.00423941	-0.495265	-0.110757	2.18881	0.52381	0.857143	0.785714	0.52381	0.628571	0.718821	0.178126	9
PC(36:2)	1.8234	0.759495	0.165735	1.5186	0.796774	0.17387	-1.26891	0.211826	-0.180676	0.790274	0.83284	0.619048	0.619048	0.619048	0.619048	0.619048	0.612245	0	228
PC(36:3)	1.00157	0.379614	0.0828386	0.920478	0.459057	0.100174	-0.623866	0.536381	-0.181622	0.343813	0.919032	0.47619	0.52381	0.5	0.47619	0.487805	0.580499	0	227
PC(36:4)	1.97035	0.918379	0.200407	1.29219	0.773387	0.168767	-2.58837	0.0134936	0.148633	1.20769	0.655817	0.714286	0.714286	0.714286	0.714286	0.714286	0.723356	0	226
PC(36:5)	0.149893	0.0965775	0.0210749	0.0785967	0.0556945	0.0121535	-2.93059	0.00619859	0.022127	0.120465	0.524353	0.761905	0.571429	0.64	0.761905	0.695652	0.759637	0	225
PC(36:6)	0.00540963	0.00347171	0.000757589	0.00283938	0.00323828	0.00070665	-2.48094	0.017429	0.0004764	0.0046641	0.524874	0.714286	0.52381	0.6	0.714286	0.652174	0.732426	0.154648	18
PC(38:0)	0.0320052	0.0152537	0.00332864	0.0312608	0.0232012	0.00506291	-0.122846	0.90294	-0.0115016	0.0129903	0.976743	0.666667	0.52381	0.583333	0.666667	0.622222	0.582766	0	224
PC(38:1)	0.0558491	0.0317844	0.00693592	0.0419261	0.0508715	0.0111011	-1.06366	0.295078	-0.0125323	0.0403784	0.750703	0.761905	0.52381	0.615385	0.761905	0.680851	0.696145	0	223
PC(38:2)	0.0263	0.0104052	0.0022706	0.0353764	0.016822	0.00367086	2.10278	0.0431118	-0.0178	-0.0003527	1.34511	0.619048	0.52381	0.565217	0.619048	0.590909	0.675737	0	222
PC(38:3)	0.270145	0.124285	0.0271213	0.402674	0.255192	0.0556874	2.13961	0.0409358	-0.257716	-0.0073424	1.49059	0.52381	0.761905	0.6875	0.52381	0.594595	0.648526	0	221
PC(38:4)	1.00815	0.508812	0.111032	0.912592	0.527731	0.11516	-0.597378	0.553627	-0.227747	0.41887	0.905211	0.571429	0.428571	0.5	0.571429	0.533333	0.560091	0	220
PC(38:5)	0.460056	0.207599	0.0453019	0.326659	0.173545	0.0378706	-2.25921	0.0295686	0.0140607	0.252734	0.710041	0.761905	0.619048	0.666667	0.761905	0.711111	0.707483	0	219
PC(38:6)	0.577163	0.361091	0.0787964	0.292056	0.217791	0.047526	-3.09833	0.00397059	0.0991284	0.471085	0.50602	0.761905	0.571429	0.64	0.761905	0.695652	0.759637	0	218
PC(40:2)	0.0139386	0.00718803	0.00156856	0.0141049	0.0119207	0.00260131	0.054759	0.956662	-0.0063056	0.0059729	1.01193	0.333333	0.571429	0.4375	0.333333	0.378378	0.446712	0	217
PC(40:3)	0.0246746	0.0154764	0.00337722	0.0197536	0.0195502	0.00426619	-0.904405	0.371479	-0.006076	0.015918	0.800564	0.761905	0.428571	0.571429	0.761905	0.653061	0.643991	0	216
PC(40:4)	0.0263341	0.0107705	0.00235031	0.0242649	0.0110409	0.00240933	-0.61478	0.542184	-0.0047334	0.0088718	0.921423	0.571429	0.619048	0.6	0.571429	0.585366	0.566893	0	215
PC(40:5)	0.0775498	0.0335601	0.00732342	0.0657527	0.0365571	0.00797741	-1.08937	0.282556	-0.0100896	0.0336837	0.847878	0.666667	0.619048	0.636364	0.666667	0.651163	0.614512	0	214
PC(40:6)	0.189302	0.106637	0.02327	0.136409	0.0877646	0.0191518	-1.75505	0.0871905	-0.0080173	0.113804	0.720587	0.714286	0.52381	0.6	0.714286	0.652174	0.648526	0	213
PC(40:7)	0.0475148	0.0250287	0.00546172	0.0337918	0.0222788	0.00486163	-1.87676	0.0679577	-0.0010552	0.0285011	0.711186	0.714286	0.52381	0.6	0.714286	0.652174	0.671202	0	212
PC(40:8)	0.0147052	0.00641329	0.0013995	0.0107646	0.00441852	0.000964199	-2.31869	0.0262887	0.0005058	0.0073754	0.732027	0.761905	0.619048	0.666667	0.761905	0.711111	0.689342	0	211
PC(42:10)	0.000595454	0.0014406	0.000314365	0.00110509	0.00171828	0.00037496	1.04155	0.304063	-0.0014986	0.0004793	1.85588	0.333333	0.857143	0.7	0.333333	0.451613	0.588435	0	210
PC(42:11)	0.000462781	0.00119086	0.000259867	0.000771901	0.00188258	0.000410812	0.635914	0.529115	-0.0012916	0.0006733	1.66796	0.142857	0.857143	0.5	0.142857	0.222222	0.546485	0	209
PC(42:2)	0.00147865	0.00136409	0.000297669	0.00277122	0.00320809	0.000700062	1.69914	0.100786	-0.00283	0.0002449	1.87416	0.47619	0.666667	0.588235	0.47619	0.526316	0.571429	0	208
PC(42:3)	0.00988629	0.00597519	0.00130389	0.00829475	0.0068576	0.00149645	-0.801855	0.427463	-0.0024199	0.005603	0.839016	0.619048	0.47619	0.541667	0.619048	0.577778	0.615646	0	207
PC(42:4)	0.00457196	0.00338114	0.000737825	0.00229999	0.00311687	0.000680156	-2.26407	0.0291005	0.0002438	0.0043001	0.503064	0.761905	0.619048	0.666667	0.761905	0.711111	0.718821	0	206
PC(42:5)	0.00678628	0.00510025	0.00111297	0.00348545	0.00399515	0.000871814	-2.33476	0.0249644	0.0004435	0.0061582	0.513603	0.761905	0.571429	0.64	0.761905	0.695652	0.734694	0.154648	17
PC(42:6)	0.000347713	0.000882178	0.000192507	0.000740377	0.00133935	0.000292271	1.12198	0.269595	-0.0011	0.0003147	2.12928	0.285714	0.857143	0.666667	0.285714	0.4	0.575964	0	205
PC(42:7)	0.000450252	0.00103226	0.000225257	0.000938132	0.00139808	0.000305086	1.28649	0.206305	-0.0012543	0.0002786	2.08357	0.380952	0.857143	0.727273	0.380952	0.5	0.582766	0	204
PC(42:8)	0.000280994	0.000785992	0.000171517	0.00094329	0.00159039	0.000347052	1.71082	0.097713	-0.0014447	0.0001201	3.35697	0.285714	0.857143	0.666667	0.285714	0.4	0.587302	0	203
PC(42:9)	4.54756e-05	0.000208395	4.54756e-05	0.000553097	0.00144547	0.000315428	1.59284	0.126258	-0.0011517	0.0001365	12.1625	0.142857	0.952381	0.75	0.142857	0.24	0.55102	0	202
PC(44:12)	0.000561271	0.00122363	0.000267017	0.00154557	0.00343339	0.000749228	1.23751	0.227397	-0.0025918	0.0006232	2.75369	0.190476	0.857143	0.571429	0.190476	0.285714	0.519274	0	199
PC(44:4)	0	0	0	9.48214e-06	4.34526e-05	9.48214e-06	1	0.329257	-2.86e-05	9.7e-06		0.047619	1	1	0.047619	0.0909091	0.52381	0	196
PC(44:5)	0.0143666	0.0149002	0.00325148	0.010603	0.0120849	0.00263715	-0.898979	0.374271	-0.0046976	0.0122248	0.738033	0.761905	0.380952	0.551724	0.761905	0.64	0.54195	0	195
PE Total	6.7976	2.62517	0.572859	4.60747	2.38801	0.521107	-2.82811	0.00730703	0.62498	3.75529	0.677808	0.666667	0.714286	0.7	0.666667	0.682927	0.746032	0	140
PE(28:0)	5.32039e-05	0.000168148	3.66928e-05	0.00021	0.000376992	8.22664e-05	1.74066	0.09286	-0.0003389	2.53e-05	3.94708	0.333333	0.904762	0.777778	0.333333	0.466667	0.619048	0	189
PE(28:1)	6.12043e-05	0.00020191	4.40605e-05	0.000201281	0.000503454	0.000109863	1.18339	0.247252	-0.0003793	9.92e-05	3.28867	0.190476	0.952381	0.8	0.190476	0.307692	0.556689	0	188
PE(30:0)	0.000154396	0.000388701	8.48216e-05	0.00027887	0.000569338	0.00012424	0.827432	0.413548	-0.0004285	0.0001796	1.80619	0.333333	0.809524	0.636364	0.333333	0.4375	0.578231	0	187
PE(30:1)	0.0002279	0.000555559	0.000121233	0.000385447	0.000584748	0.000127602	0.8951	0.376103	-0.0005133	0.0001982	1.6913	0.428571	0.809524	0.692308	0.428571	0.529412	0.655329	0	186
PE(32:0)	0.0022948	0.00175284	0.0003825	0.00247098	0.00214699	0.000468512	0.29129	0.772395	-0.0013986	0.0010462	1.07677	0.428571	0.571429	0.5	0.428571	0.461538	0.501134	0	185
PE(32:1)	0.0220705	0.01037	0.00226291	0.0398139	0.0472503	0.0103109	1.68084	0.106988	-0.0390784	0.0035916	1.80394	0.333333	0.857143	0.7	0.333333	0.451613	0.47619	0	184
PE(32:2)	0.00235807	0.00159318	0.00034766	0.00341658	0.00578873	0.0012632	0.807915	0.427412	-0.0037065	0.0015895	1.44889	0.285714	0.666667	0.461538	0.285714	0.352941	0.405896	0	183
PE(34:0)	0.00166331	0.0030167	0.000658298	0.00244625	0.00266608	0.000581786	0.89119	0.378237	-0.0025585	0.0009926	1.47072	0.428571	0.761905	0.642857	0.428571	0.514286	0.656463	0	182
PE(34:1)	0.268063	0.0993384	0.0216774	0.199494	0.124465	0.0271605	-1.97318	0.0557566	-0.0016644	0.138803	0.744205	0.761905	0.666667	0.695652	0.761905	0.727273	0.698413	0	181
PE(34:2)	0.681227	0.264481	0.0577144	0.361832	0.257876	0.0562731	-3.96232	0.000298027	0.15648	0.482309	0.531148	0.761905	0.761905	0.761905	0.761905	0.761905	0.804989	0.174119	13
PE(34:3)	0.0356339	0.0174438	0.00380656	0.021538	0.0199979	0.00436391	-2.43418	0.0195717	0.0023922	0.0257996	0.604425	0.761905	0.619048	0.666667	0.761905	0.711111	0.730159	0.178126	8
PE(34:4)	0.0012223	0.00123937	0.000270452	0.00167207	0.00263135	0.000574208	0.708613	0.484329	-0.0017326	0.000833	1.36797	0.285714	0.619048	0.428571	0.285714	0.342857	0.444444	0	180
PE(36:0)	0.0023805	0.00261901	0.000571515	0.00139736	0.00290035	0.000632908	-1.1529	0.255865	-0.0007403	0.0027066	0.587	0.761905	0.52381	0.615385	0.761905	0.680851	0.628118	0	179
PE(36:1)	0.143093	0.0647028	0.0141193	0.142093	0.0770364	0.0168107	-0.0455588	0.963895	-0.0433695	0.0453698	0.99301	0.47619	0.571429	0.526316	0.47619	0.5	0.539683	0	178
PE(36:2)	0.996109	0.410148	0.0895016	0.651502	0.420061	0.0916648	-2.68986	0.0103786	0.0856803	0.603533	0.654047	0.714286	0.666667	0.681818	0.714286	0.697674	0.746032	0	177
PE(36:3)	0.412356	0.208282	0.0454508	0.298831	0.179197	0.039104	-1.89342	0.065714	-0.0076539	0.234703	0.724693	0.619048	0.47619	0.541667	0.619048	0.577778	0.657596	0	176
PE(36:4)	0.40923	0.15327	0.0334462	0.300996	0.175701	0.0383411	-2.12727	0.039731	0.005403	0.211064	0.735519	0.619048	0.761905	0.722222	0.619048	0.666667	0.718821	0	175
PE(36:5)	0.0416032	0.0178308	0.003891	0.0251119	0.0195712	0.00427079	-2.85441	0.00682372	0.0048146	0.0281682	0.603603	0.714286	0.714286	0.714286	0.714286	0.714286	0.761905	0	174
PE(36:6)	0.00304183	0.00195845	0.000427369	0.00151124	0.00287956	0.000628372	-2.01411	0.0516806	-5.3e-06	0.0030665	0.49682	0.714286	0.571429	0.625	0.714286	0.666667	0.78458	0.208528	1
PE(38:0)	0.00149447	0.00167366	0.000365222	0.000975444	0.00173366	0.000378315	-0.987033	0.329567	-0.0005437	0.0015818	0.652703	0.809524	0.428571	0.586207	0.809524	0.68	0.623583	0	173
PE(38:1)	0.00569575	0.00313642	0.000684424	0.00378784	0.00218429	0.000476651	-2.28753	0.0281963	0.0002222	0.0035936	0.66503	0.666667	0.619048	0.636364	0.666667	0.651163	0.687075	0	172
PE(38:2)	0.0118088	0.00706895	0.00154257	0.0139893	0.00672706	0.00146797	1.02397	0.312019	-0.0064842	0.0021233	1.18465	0.571429	0.619048	0.6	0.571429	0.585366	0.587302	0	171
PE(38:3)	0.145139	0.0820191	0.017898	0.157593	0.119012	0.0259706	0.394847	0.695318	-0.0761997	0.0512923	1.08581	0.428571	0.619048	0.529412	0.428571	0.473684	0.498866	0	170
PE(38:4)	1.30156	0.565108	0.123317	0.94376	0.53515	0.116779	-2.10671	0.0414815	0.014544	0.701048	0.725101	0.714286	0.619048	0.652174	0.714286	0.681818	0.671202	0	169
PE(38:5)	0.451569	0.179112	0.0390853	0.330631	0.170644	0.0372375	-2.24025	0.0307104	0.0118322	0.230045	0.732182	0.666667	0.666667	0.666667	0.666667	0.666667	0.698413	0	168
PE(38:6)	0.931362	0.528373	0.1153	0.458835	0.348967	0.0761507	-3.4197	0.00162092	0.193259	0.751795	0.49265	0.619048	0.666667	0.65	0.619048	0.634146	0.780045	0.202868	3
PE(40:2)	0.000257203	0.000892016	0.000194654	0.000112746	0.000397478	8.67368e-05	-0.677872	0.503488	-0.0002862	0.0005752	0.438353	0.904762	0.0952381	0.5	0.904762	0.644068	0.480726	0	167
PE(40:3)	0.000887564	0.00184813	0.000403296	0.00137061	0.00204278	0.00044577	0.803557	0.42645	-0.001698	0.0007319	1.54423	0.380952	0.761905	0.615385	0.380952	0.470588	0.570295	0	166
PE(40:4)	0.0406647	0.0172803	0.00377086	0.031969	0.0181955	0.00397059	-1.588	0.12018	-0.0023714	0.0197628	0.786161	0.714286	0.619048	0.652174	0.714286	0.681818	0.659864	0	165
PE(40:5)	0.128807	0.0510529	0.0111406	0.101965	0.0560534	0.0122319	-1.62239	0.112645	-0.0065962	0.0602806	0.791609	0.52381	0.619048	0.578947	0.52381	0.55	0.632653	0	164
PE(40:6)	0.457317	0.240953	0.0525803	0.285974	0.215104	0.0469395	-2.43095	0.0196962	0.0288895	0.313797	0.62533	0.619048	0.571429	0.590909	0.619048	0.604651	0.712018	0	163
PE(40:7)	0.227046	0.10432	0.0227646	0.167563	0.102606	0.0223904	-1.86292	0.069831	-0.0050501	0.124018	0.73801	0.619048	0.619048	0.619048	0.619048	0.619048	0.659864	0	162
PE(40:8)	0.0350924	0.0176336	0.00384797	0.0285256	0.0178409	0.0038932	-1.19964	0.237338	-0.0044965	0.01763	0.812873	0.52381	0.714286	0.647059	0.52381	0.578947	0.61678	0	161
PE(42:10)	0.00567926	0.00378805	0.000826621	0.00349799	0.00431291	0.000941154	-1.74136	0.0894352	-0.0003504	0.0047129	0.615923	0.666667	0.619048	0.636364	0.666667	0.651163	0.708617	0	160
PE(42:4)	1.69981e-05	7.78953e-05	1.69981e-05	1.6474e-05	7.54934e-05	1.6474e-05	-0.0221426	0.982444	-4.73e-05	4.84e-05	0.969165	0.952381	0.047619	0.5	0.952381	0.655738	0.501134	0	157
PE(42:5)	0	0	0	0.000101996	0.000335449	7.3201e-05	1.39337	0.178802	-0.0002499	4.59e-05		0.0952381	1	1	0.0952381	0.173913	0.547619	0	156
PE(42:6)	0.00019939	0.000503769	0.000109931	0.000452622	0.00143078	0.000312221	0.765032	0.451448	-0.0009222	0.0004158	2.27004	0.0952381	0.857143	0.4	0.0952381	0.153846	0.482993	0	155
PE(42:7)	0.00183123	0.00204346	0.000445921	0.000817094	0.00142251	0.000310416	-1.86653	0.0701985	-8.4e-05	0.0021122	0.4462	0.761905	0.571429	0.64	0.761905	0.695652	0.628118	0	154
PE(42:8)	0.00440279	0.00388773	0.000848373	0.00428583	0.0034616	0.000755382	-0.102961	0.918515	-0.0021788	0.0024128	0.973436	0.428571	0.47619	0.45	0.428571	0.439024	0.485261	0	153
PE(42:9)	0.0239054	0.0156471	0.00341447	0.0159023	0.0133518	0.00291359	-1.78298	0.0823685	-0.0010687	0.0170749	0.665219	0.619048	0.52381	0.565217	0.619048	0.590909	0.655329	0	152
PE(44:2)	1.04121e-05	4.77142e-05	1.04121e-05	9.76489e-05	0.000447483	9.76489e-05	0.888336	0.384687	-0.0002857	0.0001112	9.37841	0.047619	0.952381	0.5	0.047619	0.0869565	0.501134	0	148
PE(44:3)	1.23623e-05	5.66511e-05	1.23623e-05	1.33513e-05	6.11833e-05	1.33513e-05	0.0543535	0.956926	-3.78e-05	3.58e-05	1.08	0.047619	0.952381	0.5	0.047619	0.0869565	0.501134	0	147
PE(44:5)	0	0	0	2.71683e-05	0.000124501	2.71683e-05	1	0.329257	-8.21e-05	2.77e-05		0.047619	1	1	0.047619	0.0909091	0.52381	0	145
PECer Total	0.00199184	0.00266301	0.000581116	0.00248783	0.00434915	0.000949063	0.445698	0.658713	-0.0027451	0.0017531	1.24901	0.285714	0.761905	0.545455	0.285714	0.375	0.481859	0	134
PECer(16:0)	4.61107e-05	0.000211306	4.61107e-05	0.000222176	0.000444864	9.70774e-05	1.63824	0.112333	-0.0003933	4.11e-05	4.81831	0.238095	0.952381	0.833333	0.238095	0.37037	0.594104	0	139
PECer(16:1)	8.39221e-05	0.00025443	5.55211e-05	2.2678e-05	0.000103924	2.2678e-05	-1.02118	0.316406	-6e-05	0.0001825	0.270227	0.952381	0.142857	0.526316	0.952381	0.677966	0.547619	0	138
PECer(18:0)	7.27592e-05	0.000165075	3.60222e-05	0.000117902	0.000204937	4.47209e-05	0.786131	0.436632	-0.0001612	7.09e-05	1.62045	0.285714	0.809524	0.6	0.285714	0.387097	0.553288	0	137
PE(Cer18:1)	2.29367e-05	7.76024e-05	1.69342e-05	3.63873e-05	0.000143257	3.12612e-05	0.378322	0.707786	-8.53e-05	5.84e-05	1.58642	0.142857	0.857143	0.5	0.142857	0.222222	0.501134	0	136
PE(Cer(24:0)	0.00176611	0.00256419	0.000559553	0.00208869	0.00427089	0.000931986	0.296745	0.768534	-0.0025196	0.0018744	1.18265	0.285714	0.714286	0.5	0.285714	0.363636	0.439909	0	135
PI Total	1.1707	0.480773	0.104913	1.03238	0.627541	0.136941	-0.801863	0.427689	-0.210326	0.486984	0.881841	0.571429	0.619048	0.6	0.571429	0.585366	0.591837	0	88
PI(34:1)	0.0390342	0.0197454	0.0043088	0.0982782	0.134634	0.0293796	1.99515	0.0592533	-0.119258	0.0007697	2.51775	0.47619	0.761905	0.666667	0.47619	0.555556	0.621315	0	133
PI(34:2)	0.0470066	0.0239856	0.00523409	0.0598607	0.0798909	0.0174336	0.706177	0.486998	-0.0496425	0.0239343	1.27345	0.333333	0.761905	0.583333	0.333333	0.424242	0.408163	0	132
PI(34:3)	0.000787546	0.00167098	0.000364637	0.000437647	0.00142252	0.00031042	-0.73067	0.469347	-0.0006179	0.0013177	0.55571	0.857143	0.285714	0.545455	0.857143	0.666667	0.554422	0	131
PI(34:4)	0.000104876	0.000337698	7.36918e-05	0.00133027	0.00522432	0.00114004	1.07263	0.296105	-0.0035343	0.0010835	12.6842	0.142857	0.904762	0.6	0.142857	0.230769	0.526077	0	130
PI(36:1)	0.0270893	0.015264	0.00333088	0.0435078	0.037589	0.00820259	1.85456	0.0748532	-0.0343113	0.0014742	1.60609	0.428571	0.761905	0.642857	0.428571	0.514286	0.594104	0	129
PI(36:2)	0.209511	0.0974732	0.0212704	0.139162	0.110781	0.0241744	-2.18477	0.0349225	0.005271	0.135428	0.664221	0.666667	0.619048	0.636364	0.666667	0.651163	0.689342	0.178126	7
PI(36:3)	0.0373903	0.0163214	0.00356162	0.0393486	0.0258657	0.00564436	0.293418	0.770999	-0.0154472	0.0115306	1.05237	0.47619	0.428571	0.454545	0.47619	0.465116	0.478458	0	128
PI(36:4)	0.0326649	0.016077	0.00350829	0.0354572	0.0298884	0.00652218	0.37705	0.708732	-0.0177602	0.0121754	1.08549	0.333333	0.52381	0.411765	0.333333	0.368421	0.459184	0	127
PI(36:5)	0.000590324	0.00255863	0.000558338	0.001008	0.00251994	0.000549897	0.532977	0.596999	-0.0020015	0.0011662	1.70753	0.190476	0.952381	0.8	0.190476	0.307692	0.633787	0	126
PI(36:6)	5.73037e-05	0.000262599	5.73037e-05	0.000147766	0.000459009	0.000100164	0.783922	0.438882	-0.0003237	0.0001428	2.57865	0.0952381	0.952381	0.666667	0.0952381	0.166667	0.548753	0	125
PI(38:0)	0.000110055	0.000352769	7.69806e-05	0.000807292	0.00161501	0.000352423	1.93284	0.0662879	-0.0014263	3.18e-05	7.33537	0.238095	0.904762	0.714286	0.238095	0.357143	0.62585	0	124
PI(38:1)	0.000978284	0.00163749	0.000357329	0.000739327	0.00149038	0.000325228	-0.494559	0.623641	-0.0007376	0.0012155	0.755738	0.761905	0.285714	0.516129	0.761905	0.615385	0.564626	0	123
PI(38:2)	0.0076901	0.00673475	0.00146964	0.0117501	0.00960677	0.00209637	1.58583	0.121563	-0.0092344	0.0011143	1.52796	0.47619	0.714286	0.625	0.47619	0.540541	0.636054	0	122
PI(38:3)	0.116877	0.0622765	0.0135898	0.128321	0.083537	0.0182293	0.503338	0.617712	-0.0573986	0.0345094	1.09792	0.428571	0.47619	0.45	0.428571	0.439024	0.521542	0	121
PI(38:4)	0.530762	0.245769	0.0536313	0.344951	0.198629	0.0433444	-2.6946	0.0104057	0.0464439	0.325178	0.649916	0.571429	0.571429	0.571429	0.571429	0.571429	0.714286	0	120
PI(38:5)	0.0359405	0.0170699	0.00372496	0.0374145	0.0237878	0.00519093	0.230701	0.818843	-0.0143869	0.011439	1.04101	0.428571	0.619048	0.529412	0.428571	0.473684	0.487528	0	119
PI(38:6)	0.00425597	0.00606258	0.00132296	0.0103404	0.0129506	0.00282605	1.94989	0.0611369	-0.0123909	0.0002221	2.42961	0.47619	0.761905	0.666667	0.47619	0.555556	0.647392	0	118
PI(40:0)	0.000704447	0.0013114	0.000286171	0.00033757	0.000542637	0.000118413	-1.18461	0.246626	-0.0002591	0.0009928	0.479199	0.761905	0.238095	0.5	0.761905	0.603774	0.503401	0	117
PI(40:1)	0.00053766	0.00120941	0.000263915	0.000301833	0.000570335	0.000124457	-0.808211	0.42567	-0.0003539	0.0008256	0.561383	0.809524	0.190476	0.5	0.809524	0.618182	0.473923	0	116
PI(40:2)	0.000150616	0.000295076	6.43908e-05	0.000480853	0.000844527	0.000184291	1.69165	0.103236	-0.0007248	6.43e-05	3.19259	0.285714	0.761905	0.545455	0.285714	0.375	0.571429	0	115
PI(40:3)	0.0013736	0.00208805	0.00045565	0.00289259	0.00515507	0.00112493	1.25153	0.221721	-0.003972	0.000934	2.10585	0.333333	0.809524	0.636364	0.333333	0.4375	0.560091	0	114
PI(40:4)	0.0123634	0.00661095	0.00144263	0.0115071	0.00647126	0.00141214	-0.424184	0.673706	-0.0032237	0.0049364	0.930738	0.52381	0.52381	0.52381	0.52381	0.52381	0.539683	0	113
PI(40:5)	0.0268257	0.0130495	0.00284763	0.0243629	0.0168612	0.00367941	-0.529342	0.599677	-0.0069405	0.0118662	0.908191	0.571429	0.428571	0.5	0.571429	0.533333	0.573696	0	112
PI(40:6)	0.0271321	0.0225494	0.00492069	0.0284712	0.0269356	0.00587784	0.17469	0.862231	-0.016832	0.0141537	1.04936	0.333333	0.666667	0.5	0.333333	0.4	0.430839	0	111
PI(40:7)	0.00225858	0.00241532	0.000527067	0.00199005	0.00228493	0.000498613	-0.3701	0.713267	-0.0011979	0.0017349	0.881109	0.619048	0.380952	0.5	0.619048	0.553191	0.514739	0	110
PI(40:8)	0.000818595	0.00169082	0.000368967	0.000876175	0.0022477	0.000490488	0.0938144	0.925761	-0.0012981	0.0011829	1.07034	0.238095	0.761905	0.5	0.238095	0.322581	0.498866	0	109
PI(42:10)	0.000332474	0.00107237	0.000234011	0.00054044	0.00106075	0.000231475	0.631821	0.531099	-0.0008732	0.0004573	1.62551	0.333333	0.809524	0.636364	0.333333	0.4375	0.612245	0	108
PI(42:2)	0.000429788	0.000975685	0.000212912	0.000891142	0.00162333	0.00035424	1.11627	0.272423	-0.0012967	0.000374	2.07345	0.238095	0.809524	0.555556	0.238095	0.333333	0.639456	0	107
PI(42:3)	0.000742189	0.00199682	0.000435741	0.000346842	0.00111878	0.000244138	-0.791527	0.43457	-0.0006141	0.0014048	0.467324	0.904762	0.238095	0.542857	0.904762	0.678571	0.481859	0	106
PI(42:4)	0.000224371	0.000561331	0.000122492	0.000544287	0.00132786	0.000289764	1.01693	0.318239	-0.0009557	0.0003159	2.42584	0.190476	0.857143	0.571429	0.190476	0.285714	0.473923	0	105
PI(42:5)	0.00048007	0.000712022	0.000155376	0.000339601	0.000521853	0.000113878	-0.729185	0.47052	-0.0002489	0.0005298	0.707398	0.714286	0.428571	0.555556	0.714286	0.625	0.502268	0	104
PI(42:6)	0.000415833	0.000821145	0.000179189	0.000969272	0.00246718	0.000538383	0.975362	0.338961	-0.0017002	0.0005934	2.33092	0.285714	0.809524	0.6	0.285714	0.387097	0.5839	0	103
PI(42:7)	0.000293533	0.000995899	0.000217323	0.000122559	0.000323086	7.05031e-05	-0.748332	0.461482	-0.0002908	0.0006327	0.417532	0.857143	0.142857	0.5	0.857143	0.631579	0.480726	0	102
PI(42:8)	9.29155e-05	0.00023725	5.17723e-05	0.000366372	0.00109287	0.000238483	1.12055	0.274629	-0.0007667	0.0002198	3.94307	0.190476	0.857143	0.571429	0.190476	0.285714	0.526077	0	101
PI(42:9)	0.00163123	0.0058769	0.00128245	0.000247713	0.000894303	0.000195153	-1.06653	0.298335	-0.0012382	0.0040053	0.151857	0.904762	0.333333	0.575758	0.904762	0.703704	0.684807	0	100
PI(44:10)	0.000113509	0.00040053	8.74028e-05	0.000140802	0.000420537	9.17686e-05	0.215358	0.830585	-0.0002834	0.0002288	1.24044	0.142857	0.904762	0.6	0.142857	0.230769	0.505669	0	99
PI(44:11)	0.000961096	0.00158981	0.000346924	0.00140358	0.00225913	0.000492983	0.734036	0.467693	-0.0016608	0.0007758	1.4604	0.333333	0.761905	0.583333	0.333333	0.424242	0.544218	0	98
PI(44:12)	0.000473105	0.00101574	0.000221653	0.000181441	0.000456779	9.96774e-05	-1.20009	0.240241	-0.0001995	0.0007829	0.38351	0.809524	0.285714	0.53125	0.809524	0.641509	0.554422	0	97
PI(44:2)	0.000215419	0.000482729	0.00010534	0.000332416	0.000581164	0.00012682	0.709661	0.482169	-0.0004502	0.0002162	1.54311	0.333333	0.809524	0.636364	0.333333	0.4375	0.599773	0	96
PI(44:3)	0.000161996	0.000435163	9.49603e-05	0.000112972	0.00028683	6.25915e-05	-0.431047	0.669106	-0.0001808	0.0002789	0.697374	0.857143	0.142857	0.5	0.857143	0.631579	0.52381	0	95
PI(44:4)	0.000295121	0.000712786	0.000155543	3.55419e-05	8.59585e-05	1.87577e-05	-1.65686	0.112715	-5.71e-05	0.0005762	0.120432	0.904762	0.285714	0.558824	0.904762	0.690909	0.538549	0	94
PI(44:5)	1.26515e-05	5.79763e-05	1.26515e-05	0.000758104	0.00179267	0.000391192	1.9046	0.071286	-0.0015365	4.56e-05	59.9222	0.285714	0.952381	0.857143	0.285714	0.428571	0.646259	0	93
PI(44:6)	8.12587e-05	0.000279943	6.10885e-05	0.00031107	0.000688237	0.000150186	1.41741	0.168039	-0.0005575	9.79e-05	3.82814	0.238095	0.904762	0.714286	0.238095	0.357143	0.575964	0	92
PI(44:7)	5.542e-06	2.53966e-05	5.542e-06	6.691e-05	0.00030662	6.691e-05	0.914042	0.371437	-0.0001971	7.43e-05	12.0733	0.047619	0.952381	0.5	0.047619	0.0869565	0.501134	0	91
PI(44:8)	0.000331342	0.000668904	0.000145967	0.000355651	0.00135343	0.000295342	0.0737881	0.941682	-0.0006901	0.0006415	1.07337	0.0952381	0.714286	0.25	0.0952381	0.137931	0.428571	0	90
PI(44:9)	0.000396424	0.00102459	0.000223584	0.000226513	0.000662482	0.000144565	-0.638164	0.527613	-0.0003682	0.000708	0.571391	0.904762	0.238095	0.542857	0.904762	0.678571	0.556689	0	89
PS Total	0.862107	0.347058	0.0757343	0.711222	0.38335	0.0836537	-1.33712	0.188812	-0.0771797	0.37895	0.824981	0.571429	0.619048	0.6	0.571429	0.585366	0.609977	0	41
PS(32:0)	0.000220694	0.000589279	0.000128591	0.000475982	0.000964298	0.000210427	1.0352	0.30808	-0.0007537	0.0002431	2.15674	0.285714	0.857143	0.666667	0.285714	0.4	0.557823	0	87
PS(32:1)	0.000261686	0.000627374	0.000136904	0.00065328	0.00129961	0.000283598	1.2435	0.223698	-0.0010281	0.0002449	2.49643	0.285714	0.809524	0.6	0.285714	0.387097	0.552154	0	86
PS(34:0)	0.000718345	0.00140068	0.000305653	0.000855222	0.00151137	0.000329807	0.304401	0.76241	-0.0010457	0.0007719	1.19055	0.285714	0.761905	0.545455	0.285714	0.375	0.53288	0	85
PS(34:1)	0.0166117	0.00796463	0.00173803	0.0135457	0.0119003	0.00259687	-0.981184	0.333251	-0.0032495	0.0093815	0.81543	0.619048	0.619048	0.619048	0.619048	0.619048	0.639456	0	84
PS(34:2)	0.0100321	0.00633749	0.00138295	0.00689825	0.00493391	0.00107667	-1.78805	0.0818019	-0.0004084	0.006676	0.68762	0.666667	0.619048	0.636364	0.666667	0.651163	0.663265	0	83
PS(34:3)	0.000548348	0.000873243	0.000190557	0.00108951	0.00138637	0.00030253	1.51355	0.13946	-0.0012638	0.0001815	1.98689	0.380952	0.761905	0.615385	0.380952	0.470588	0.613379	0	82
PS(34:4)	0.000138051	0.000355445	7.75645e-05	0.00111682	0.00148907	0.000324943	2.92981	0.00769199	-0.001654	-0.0003036	8.08991	0.52381	0.952381	0.916667	0.52381	0.666667	0.718821	0.181543	5
PS(36:0)	0.00149691	0.00273186	0.00059614	0.00122753	0.0030042	0.00065557	-0.304005	0.762714	-0.0015215	0.0020602	0.820045	0.809524	0.238095	0.515152	0.809524	0.62963	0.577098	0	81
PS(36:1)	0.14388	0.0724043	0.0157999	0.137583	0.104491	0.0228018	-0.226984	0.821734	-0.0497698	0.0623633	0.956236	0.619048	0.571429	0.590909	0.619048	0.604651	0.564626	0	80
PS(36:2)	0.0767912	0.0348228	0.00759896	0.0659772	0.0436394	0.00952291	-0.88762	0.380311	-0.0138091	0.0354372	0.859176	0.666667	0.571429	0.608696	0.666667	0.636364	0.589569	0	79
PS(36:3)	0.00770362	0.00566745	0.00123674	0.00888732	0.00612815	0.00133727	0.649852	0.519525	-0.0048651	0.0024977	1.15365	0.428571	0.619048	0.529412	0.428571	0.473684	0.560091	0	78
PS(36:4)	0.0160051	0.00826223	0.00180297	0.0135669	0.00883087	0.00192705	-0.923912	0.361096	-0.0028954	0.0077718	0.847662	0.714286	0.380952	0.535714	0.714286	0.612245	0.631519	0	77
PS(36:5)	0.0150234	0.00696082	0.00151898	0.00819306	0.00645467	0.00140852	-3.29723	0.00206212	0.0026436	0.011017	0.545355	0.761905	0.761905	0.761905	0.761905	0.761905	0.761905	0.174119	12
PS(36:6)	0.00035583	0.00084798	0.000185045	0.000121653	0.000224975	4.90937e-05	-1.2232	0.233745	-0.0001527	0.0006211	0.341884	0.714286	0.238095	0.483871	0.714286	0.576923	0.498866	0	76
PS(38:0)	0.000787805	0.00115607	0.000252276	0.000106468	0.000339329	7.40477e-05	-2.59144	0.0161862	0.00015	0.0012127	0.135145	0.904762	0.47619	0.633333	0.904762	0.745098	0.716553	0	75
PS(38:1)	0.0036878	0.00345522	0.000753991	0.00443299	0.00436394	0.000952289	0.6135	0.543201	-0.0032001	0.0017097	1.20207	0.428571	0.761905	0.642857	0.428571	0.514286	0.482993	0	74
PS(38:2)	0.00563109	0.00675995	0.00147514	0.00582185	0.00581922	0.00126986	0.0980075	0.922427	-0.0041246	0.0037431	1.03388	0.47619	0.571429	0.526316	0.47619	0.5	0.505669	0	73
PS(38:3)	0.0482285	0.0204335	0.00445896	0.0628888	0.0417953	0.00912049	1.44406	0.159424	-0.0351785	0.0058579	1.30398	0.47619	0.571429	0.526316	0.47619	0.5	0.582766	0	72
PS(38:4)	0.164161	0.0878	0.0191595	0.107749	0.072347	0.0157874	-2.27232	0.0287204	0.0062374	0.106588	0.656359	0.619048	0.666667	0.65	0.619048	0.634146	0.714286	0	71
PS(38:5)	0.0222695	0.0103861	0.00226644	0.0174777	0.0109527	0.00239008	-1.4548	0.153549	-0.0018652	0.0114489	0.784825	0.619048	0.619048	0.619048	0.619048	0.619048	0.633787	0	70
PS(38:6)	0.0229919	0.0158813	0.00346557	0.0153038	0.0118732	0.00259095	-1.77675	0.0838241	-0.0010572	0.0164333	0.665618	0.666667	0.571429	0.608696	0.666667	0.636364	0.657596	0	69
PS(38:7)	0.0120683	0.0077076	0.00168194	0.00951237	0.0101855	0.00222266	-0.916992	0.365046	-0.0030774	0.0081893	0.78821	0.571429	0.52381	0.545455	0.571429	0.55814	0.6678	0	68
PS(40:1)	0.00322628	0.00258386	0.000563845	0.00464689	0.00440366	0.000960957	1.27505	0.211385	-0.0036724	0.0008312	1.44033	0.47619	0.666667	0.588235	0.47619	0.526316	0.560091	0	67
PS(40:2)	0.00200482	0.00183794	0.000401071	0.00198708	0.00242233	0.000528596	-0.0267424	0.978808	-0.0013233	0.0013588	0.991149	0.666667	0.428571	0.538462	0.666667	0.595745	0.540816	0	66
PS(40:3)	0.00240841	0.00303162	0.000661554	0.0024852	0.00391489	0.000854298	0.0710686	0.943719	-0.0022606	0.002107	1.03188	0.285714	0.619048	0.428571	0.285714	0.342857	0.528345	0	65
PS(40:4)	0.0220568	0.0111973	0.00244345	0.0232624	0.0156978	0.00342554	0.286525	0.776111	-0.0097097	0.0072985	1.05466	0.380952	0.571429	0.470588	0.380952	0.421053	0.487528	0	64
PS(40:5)	0.0470268	0.0216005	0.00471361	0.0466811	0.0281667	0.00614649	-0.0446382	0.964633	-0.0153091	0.0160006	0.992648	0.571429	0.47619	0.521739	0.571429	0.545455	0.52381	0	63
PS(40:6)	0.159159	0.0975149	0.0212795	0.104675	0.0890095	0.0194235	-1.89108	0.0659317	-0.0037453	0.112714	0.657673	0.619048	0.571429	0.590909	0.619048	0.604651	0.689342	0	62
PS(40:7)	0.0259432	0.0133419	0.00291143	0.0198288	0.0160539	0.00350324	-1.3423	0.187319	-0.0030919	0.0153206	0.764317	0.619048	0.47619	0.541667	0.619048	0.577778	0.664399	0	61
PS(40:8)	0.00345421	0.00340299	0.000742592	0.002608	0.00215086	0.000469356	-0.963261	0.342262	-0.0009293	0.0026217	0.75502	0.666667	0.380952	0.518519	0.666667	0.583333	0.554422	0	60
PS(42:10)	0.000933223	0.00140595	0.000306803	0.000711211	0.00108254	0.00023623	-0.573362	0.569818	-0.0005606	0.0010046	0.762101	0.714286	0.380952	0.535714	0.714286	0.612245	0.548753	0	59
PS(42:11)	0.000264794	0.000484098	0.000105639	0.000885234	0.0032226	0.000703229	0.872484	0.392857	-0.0020577	0.0008168	3.3431	0.142857	0.761905	0.375	0.142857	0.206897	0.52381	0	58
PS(42:5)	0.00063708	0.00169872	0.000370691	0.000451005	0.000797858	0.000174107	-0.454349	0.65303	-0.0006416	0.0010138	0.707925	0.809524	0.190476	0.5	0.809524	0.618182	0.49093	0	57
PS(42:6)	0.000486896	0.000795877	0.000173675	0.000607267	0.00153295	0.000334517	0.31936	0.751663	-0.0008821	0.0006414	1.24722	0.285714	0.761905	0.545455	0.285714	0.375	0.469388	0	56
PS(42:7)	0.00114177	0.00177994	0.000388415	0.00138155	0.00162399	0.000354384	0.456042	0.650846	-0.0013024	0.0008229	1.21001	0.47619	0.666667	0.588235	0.47619	0.526316	0.539683	0	55
PS(42:8)	0.00387777	0.00261321	0.00057025	0.00294923	0.0027551	0.000601213	-1.12056	0.269179	-0.0007462	0.0026033	0.760549	0.714286	0.571429	0.625	0.714286	0.666667	0.605442	0	54
PS(42:9)	0.0160152	0.011604	0.00253219	0.00959326	0.00919273	0.00200602	-1.98792	0.0540589	-0.0001071	0.012951	0.599009	0.666667	0.52381	0.583333	0.666667	0.622222	0.678005	0	53
PS(44:10)	0.000283804	0.000713723	0.000155747	0.000169043	0.000328761	7.17416e-05	-0.669255	0.508791	-0.0002318	0.0004613	0.595632	0.809524	0.190476	0.5	0.809524	0.618182	0.43424	0	52
PS(44:11)	0.000241915	0.000320152	6.9863e-05	0.000769915	0.00248209	0.000541637	0.966813	0.344817	-0.0016318	0.0005758	3.18258	0.142857	0.666667	0.3	0.142857	0.193548	0.452381	0	51
PS(44:12)	0.000293575	0.000724925	0.000158192	0.000260378	0.000556963	0.000121539	-0.166409	0.868729	-0.00037	0.0004364	0.886922	0.714286	0.190476	0.46875	0.714286	0.566038	0.469388	0	50
PS(44:2)	0.00106022	0.00151289	0.000330141	0.00123953	0.00255035	0.000556532	0.277108	0.783451	-0.0014871	0.0011285	1.16913	0.285714	0.761905	0.545455	0.285714	0.375	0.455782	0	49
PS(44:3)	0.000539278	0.000977602	0.00021333	0.00103005	0.00194813	0.000425117	1.0318	0.310557	-0.0014521	0.0004705	1.91005	0.238095	0.761905	0.5	0.238095	0.322581	0.578231	0	48
PS(44:4)	0.000224404	0.000430918	9.40339e-05	0.000533336	0.000972693	0.000212259	1.33071	0.19419	-0.0007781	0.0001603	2.37668	0.333333	0.714286	0.538462	0.333333	0.411765	0.622449	0	47
PS(44:5)	0.000151624	0.000476285	0.000103934	0.000159015	0.00043019	9.38752e-05	0.0527729	0.958178	-0.0002904	0.0002757	1.04875	0.142857	0.761905	0.375	0.142857	0.206897	0.498866	0	46
PS(44:6)	0.000178571	0.000322795	7.04396e-05	0.000205602	0.000482765	0.000105348	0.213299	0.832335	-0.0002832	0.0002291	1.15137	0.190476	0.761905	0.444444	0.190476	0.266667	0.439909	0	45
PS(44:7)	0.000159546	0.000328413	7.16656e-05	0.000308776	0.000650379	0.000141924	0.938601	0.355538	-0.0004706	0.0001721	1.93534	0.380952	0.714286	0.571429	0.380952	0.457143	0.577098	0	44
PS(44:8)	0.000496478	0.00100711	0.000219769	0.000174664	0.000465976	0.000101684	-1.32897	0.194516	-0.0001676	0.0008112	0.351806	0.809524	0.285714	0.53125	0.809524	0.641509	0.561224	0	43
PS(44:9)	0.000228075	0.000588255	0.000128368	0.000134258	0.000279546	6.1002e-05	-0.660102	0.514471	-0.0001934	0.0003811	0.588658	0.761905	0.285714	0.516129	0.761905	0.615385	0.506803	0	42
SM Total	3.57601	1.25373	0.273586	3.17549	1.33621	0.291586	-1.00169	0.322541	-0.407592	1.20862	0.888	0.52381	0.761905	0.6875	0.52381	0.594595	0.562358	0	32
SM(16:0)	0.907446	0.345665	0.0754303	0.915761	0.583312	0.127289	0.0561973	0.955529	-0.307354	0.290724	1.00916	0.380952	0.380952	0.380952	0.380952	0.380952	0.453515	0	40
SM(16:1)	0.0431933	0.0156439	0.00341378	0.0475708	0.0312135	0.00681135	0.574545	0.569962	-0.0197759	0.011021	1.10135	0.571429	0.380952	0.48	0.571429	0.521739	0.52381	0	39
SM(18:0)	0.268661	0.120021	0.0261906	0.257351	0.172037	0.0375415	-0.247075	0.806264	-0.0812041	0.103824	0.957903	0.52381	0.52381	0.52381	0.52381	0.52381	0.539683	0	38
SM(18:1)	0.0463062	0.01996	0.00435563	0.0465429	0.025632	0.00559336	0.0333892	0.97354	-0.0145646	0.0140912	1.00511	0.52381	0.47619	0.5	0.52381	0.511628	0.492063	0	37
SM(22:0)	0.711572	0.255259	0.055702	0.536859	0.259006	0.0565198	-2.20166	0.0335204	0.01433	0.335095	0.75447	0.619048	0.714286	0.684211	0.619048	0.65	0.662132	0	36
SM(22:1)	0.334977	0.124568	0.0271829	0.300883	0.127045	0.0277235	-0.878106	0.385132	-0.0443776	0.112565	0.89822	0.571429	0.619048	0.6	0.571429	0.585366	0.596372	0	35
SM(24:0)	0.590515	0.210321	0.0458957	0.37921	0.179395	0.0391473	-3.50287	0.00117033	0.0893871	0.333224	0.642168	0.761905	0.714286	0.727273	0.761905	0.744186	0.789116	0	34
SM(24:1)	0.673334	0.258383	0.0563838	0.691314	0.262843	0.0573571	0.223542	0.824252	-0.180534	0.144575	1.0267	0.47619	0.47619	0.47619	0.47619	0.47619	0.512472	0	33
PLs Total	29.2813	10.7291	2.34127	23.4581	10.3314	2.25449	-1.79163	0.0807714	-0.745771	12.3923	0.801127	0.571429	0.666667	0.631579	0.571429	0.6	0.666667	0	31
Choline-Containing PLS	16.2336	6.08129	1.32705	13.4042	6.21539	1.35631	-2.75646	0.00878229	-5.62789	3.30839	0.825703	0.666667	0.714286	0.7	0.666667	0.682927	0.736961	0	30
Ethanolamine-Containing PLs	16.1965	6.05495	1.3213	13.3152	6.1442	1.34077	-1.53061	0.133739	-1.71847	2.29951	0.822106	0.571429	0.666667	0.631579	0.571429	0.6	0.648526	0	29
Ether-Containing PLs	0.908386	0.350665	0.0765214	0.753372	0.314505	0.0686305	-1.50807	0.139487	-0.272745	0.20585	0.829352	0.52381	0.666667	0.611111	0.52381	0.564103	0.628118	0	28
Serine-Containing PLs	0.874098	0.351126	0.0766219	0.720742	0.386882	0.0844245	-1.3451	0.186241	-0.010417	0.0129569	0.824556	0.571429	0.619048	0.6	0.571429	0.585366	0.609977	0	26
Sphingomylin-Containing PLs	3.83981	1.34059	0.292541	3.43126	1.43841	0.313887	-0.952165	0.34676	-1.335	0.680979	0.893602	0.52381	0.714286	0.647059	0.52381	0.578947	0.560091	0	25
Lyso-Containing PLs	0.380362	0.148735	0.0324566	0.32789	0.169297	0.0369436	-1.06704	0.292456	-0.191301	0.0308895	0.862046	0.52381	0.666667	0.611111	0.52381	0.564103	0.621315	0	27
